# Supplementary material for: Aqua­[2-(2-pyridylmethyl­imino­meth­yl)phenolato]nickel(II) nitrate monohydrate
Source: Acta Crystallogr Sect E Struct Rep Online. 2009 Oct 10;65(Pt 11):m1348. doi: 10.1107/S1600536809037027 (PMC2971029; doi:10.1107/S1600536809037027)
Supplement: Supplementary file 1 [file e-65-m1348-sup1.cif]

##############################################################################
###                                                                        ###
###        Electronic paper (Acta Crystallographica Section E)             ###
###                                                                        ###
##############################################################################
#                                                                            #
# This CIF contains the data in a paper accepted for publication in Acta     #
# Crystallographica Section E. It conforms to the requirements of Notes      #
# for Authors for Section E, and has been peer reviewed under the auspices   #
# of the IUCr Commission on Journals.                                        #
#                                                                            #
# Full details of the Crystallographic Information File format               #
# are given in the paper "The Crystallographic Information File (CIF):       #
# a New Standard Archive File for Crystallography" by S. R. Hall, F. H.      #
# Allen and I. D. Brown [Acta Cryst. (1991), A47, 655-685].                  #
#                                                                            #
# The current version of the core CIF dictionary is obtainable from          #
# ftp://ftp.iucr.org/pub/cif_core.dic. The current version number is 2.4.    #
#                                                                            #
# Software is freely available for graphical display of the structure(s) in  #
# this CIF.  For information consult the CIF home page http://www.iucr.org/  #
# cif/home.html                                                              #
#                                                                            #
# This file may be used for bona fide research purposes within the           #
# scientific community so long as proper attribution is given to the journal # 
# article from which it was obtained.                                        #
#                                                                            #
##############################################################################
                                             
data_global
_audit_creation_method     'SHELXL97'
_journal_date_recd_electronic     2009-08-08
_journal_date_accepted     2009-09-13
_journal_name_full     'Acta Crystallographica, Section E'
_journal_year     2009
_journal_volume     65
_journal_issue     11
_journal_page_first     m1348
_journal_page_last     m1348
_journal_paper_category     QM
_journal_coeditor_code     HG2552
_publ_contact_author_name     'Ning, Sheng'
_publ_contact_author_address
;
People's Republic of China
;
_publ_contact_author_email     'jn_sning@126.com'
_publ_contact_author_phone     '?'
_publ_section_title
;
Aqua[2-(2-pyridylmethyliminomethyl)phenolato]nickel(II) nitrate monohydrate
;
loop_
    _publ_author_name
    _publ_author_address
    'Ning Sheng'
;
Department of Chemistry & Chemical Engineering
Jining University
Qufu 273155
People's Republic of China
;
data_I
_audit_creation_method     SHELXL-97
_chemical_name_systematic
;
Aqua[2-(2-pyridylmethyliminomethyl)phenolato]nickel(II) nitrate
monohydrate
;
_chemical_name_common     ?
_chemical_formula_moiety     'C13 H13 N2 Ni O2 +, N O3 -, H2 O'
_chemical_formula_sum     'C13 H15 N3 Ni O6'
_chemical_formula_iupac     '[Ni (C13 H11 N2 O) (H2 O)] N O3, H2 O'
_chemical_formula_weight     367.99
_chemical_melting_point     ?
_symmetry_cell_setting     triclinic
_symmetry_space_group_name_H-M     P-1
_symmetry_space_group_name_Hall     '-P 1'
loop_
    _symmetry_equiv_pos_as_xyz
    'x, y, z'
    '-x, -y, -z'
_cell_length_a     7.7885(13)
_cell_length_b     9.0155(15)
_cell_length_c     11.3285(19)
_cell_angle_alpha     71.244(2)
_cell_angle_beta     85.846(3)
_cell_angle_gamma     86.967(3)
_cell_volume     750.9(2)
_cell_formula_units_Z     2
_cell_measurement_reflns_used     1525
_cell_measurement_theta_min     2.535
_cell_measurement_theta_max     25.795
_cell_measurement_temperature     293(2)
_exptl_crystal_description     block
_exptl_crystal_colour     red-brown
_exptl_crystal_size_max     0.27
_exptl_crystal_size_mid     0.21
_exptl_crystal_size_min     0.15
_exptl_crystal_density_diffrn     1.628
_exptl_crystal_density_meas     ?
_exptl_crystal_density_method     'not measured'
_exptl_crystal_F_000     380
_exptl_absorpt_coefficient_mu     1.327
_exptl_absorpt_correction_type     multi-scan
_exptl_absorpt_process_details     '(SADABS; Sheldrick, 2003)'
_exptl_absorpt_correction_T_min     0.7158
_exptl_absorpt_correction_T_max     0.8258
_exptl_special_details
;
;
_diffrn_ambient_temperature     293(2)
_diffrn_radiation_type     MoK\a
_diffrn_radiation_wavelength     0.71073
_diffrn_radiation_source     'fine-focus sealed tube'
_diffrn_radiation_monochromator     graphite
_diffrn_measurement_device_type     'Bruker APEXII CCD area-detector'
_diffrn_measurement_method     '\f and \w scans'
_diffrn_detector_area_resol_mean     ?
_diffrn_reflns_number     3706
_diffrn_reflns_av_R_equivalents     0.0149
_diffrn_reflns_av_sigmaI/netI     0.0324
_diffrn_reflns_theta_min     2.39
_diffrn_reflns_theta_max     25.00
_diffrn_reflns_theta_full     25.00
_diffrn_measured_fraction_theta_max     0.987
_diffrn_measured_fraction_theta_full     0.987
_diffrn_reflns_limit_h_min     -9
_diffrn_reflns_limit_h_max     9
_diffrn_reflns_limit_k_min     -7
_diffrn_reflns_limit_k_max     10
_diffrn_reflns_limit_l_min     -13
_diffrn_reflns_limit_l_max     13
_diffrn_standards_number     ?
_diffrn_standards_interval_count     ?
_diffrn_standards_interval_time     ?
_diffrn_standards_decay_%     ?
_refine_special_details
;
Refinement of <i>F</i>^2^ against ALL reflections. The weighted <i>R</i>-factor
<i>wR</i> and goodness of fit <i>S</i> are based on <i>F</i>^2^, conventional
<i>R</i>-factors <i>R</i> are based on <i>F</i>, with <i>F</i> set to zero for
negative <i>F</i>^2^. The threshold expression of <i>F</i>^2^ >
\s(<i>F</i>^2^) is used only for calculating <i>R</i>-factors(gt) <i>etc</i>.
and is not relevant to the choice of reflections for refinement.
<i>R</i>-factors based on <i>F</i>^2^ are statistically about twice as large
as those based on <i>F</i>, and <i>R</i>- factors based on ALL data will be
even larger.
;
_reflns_number_total     2610
_reflns_number_gt     2179
_reflns_threshold_expression     I>2\s(I)
_refine_ls_structure_factor_coef     Fsqd
_refine_ls_matrix_type     full
_refine_ls_R_factor_all     0.0445
_refine_ls_R_factor_gt     0.0327
_refine_ls_wR_factor_gt     0.0793
_refine_ls_wR_factor_ref     0.0856
_refine_ls_goodness_of_fit_ref     1.038
_refine_ls_restrained_S_all     1.038
_refine_ls_number_reflns     2610
_refine_ls_number_parameters     208
_refine_ls_number_restraints     0
_refine_ls_hydrogen_treatment     constr
_refine_ls_weighting_scheme     calc
_refine_ls_weighting_details
         'calc w=1/[\s^2^(Fo^2^)+(0.0417P)^2^+0.2147P] where P=(Fo^2^+2Fc^2^)/3'
_atom_sites_solution_hydrogens     geom
_atom_sites_solution_primary     direct
_atom_sites_solution_secondary     difmap
_refine_ls_shift/su_max     0.001
_refine_ls_shift/su_mean     0.000
_refine_diff_density_max     0.357
_refine_diff_density_min     -0.259
_refine_ls_extinction_method     none
_refine_ls_extinction_coef     ?
loop_
    _atom_type_symbol
    _atom_type_description
    _atom_type_scat_dispersion_real
    _atom_type_scat_dispersion_imag
    _atom_type_scat_source
    'C' 'C' 0.0033 0.0016
                         'International Tables Vol C Tables 4.2.6.8 and 6.1.1.4'
    'H' 'H' 0.0000 0.0000
                         'International Tables Vol C Tables 4.2.6.8 and 6.1.1.4'
    'N' 'N' 0.0061 0.0033
                         'International Tables Vol C Tables 4.2.6.8 and 6.1.1.4'
    'O' 'O' 0.0106 0.0060
                         'International Tables Vol C Tables 4.2.6.8 and 6.1.1.4'
    'Ni' 'Ni' 0.3393 1.1124
                         'International Tables Vol C Tables 4.2.6.8 and 6.1.1.4'
_computing_data_collection     'APEX2 (Bruker, 2004)'
_computing_cell_refinement     'SAINT-Plus (Bruker, 2001)'
_computing_data_reduction     'SAINT-Plus (Bruker, 2001)'
_computing_structure_solution     'SHELXL-97 (Sheldrick, 2008)'
_computing_structure_refinement     'SHELXL-97 (Sheldrick, 2008)'
_computing_molecular_graphics     'XP (Sheldrick, 1998)'
_computing_publication_material     'XP (Sheldrick, 1998)'
loop_
    _atom_site_type_symbol
    _atom_site_label
    _atom_site_fract_x
    _atom_site_fract_y
    _atom_site_fract_z
    _atom_site_U_iso_or_equiv
    _atom_site_adp_type
    _atom_site_calc_flag
    _atom_site_refinement_flags
    _atom_site_occupancy
    _atom_site_disorder_assembly
    _atom_site_disorder_group
    Ni Ni1 0.65546(5) 0.59075(4) 0.61677(3) 0.03862(14) Uani d . 1 . .
    O O1 0.6180(3) 0.7356(2) 0.45717(19) 0.0534(5) Uani d . 1 . .
    O O2 0.5125(3) 0.7279(2) 0.69276(19) 0.0502(5) Uani d . 1 . .
    H H2A 0.4512 0.7909 0.6414 0.060 Uiso d R 1 . .
    H H2B 0.5764 0.7774 0.7215 0.060 Uiso d R 1 . .
    O O3 1.0146(3) 0.9237(3) 0.7257(3) 0.0827(8) Uani d . 1 . .
    O O4 0.7495(3) 0.8666(3) 0.7775(2) 0.0646(6) Uani d . 1 . .
    O O5 0.8974(3) 0.7562(3) 0.6573(3) 0.0743(7) Uani d . 1 . .
    O O6 0.2993(3) 0.9471(2) 0.5530(2) 0.0651(6) Uani d . 1 . .
    H H6B 0.2135 0.9322 0.6016 0.078 Uiso d R 1 . .
    H H6A 0.3320 1.0375 0.5370 0.078 Uiso d R 1 . .
    N N1 0.7643(3) 0.4328(3) 0.5523(2) 0.0427(6) Uani d . 1 . .
    N N2 0.7069(3) 0.4333(3) 0.7799(2) 0.0455(6) Uani d . 1 . .
    N N3 0.8871(4) 0.8476(3) 0.7206(2) 0.0550(7) Uani d . 1 . .
    C C1 0.7858(4) 0.2991(3) 0.7729(3) 0.0437(7) Uani d . 1 . .
    C C2 0.8364(4) 0.1813(4) 0.8778(3) 0.0586(9) Uani d . 1 . .
    H H2 0.8902 0.0897 0.8707 0.070 Uiso calc R 1 . .
    C C3 0.8059(5) 0.2014(4) 0.9927(3) 0.0642(9) Uani d . 1 . .
    H H3 0.8397 0.1239 1.0646 0.077 Uiso calc R 1 . .
    C C4 0.7247(5) 0.3378(4) 1.0002(3) 0.0626(9) Uani d . 1 . .
    H H4 0.7027 0.3534 1.0771 0.075 Uiso calc R 1 . .
    C C5 0.6771(4) 0.4494(4) 0.8938(3) 0.0583(8) Uani d . 1 . .
    H H5 0.6215 0.5407 0.8999 0.070 Uiso calc R 1 . .
    C C6 0.8153(4) 0.2851(3) 0.6448(3) 0.0511(8) Uani d . 1 . .
    H H6C 0.9361 0.2608 0.6296 0.061 Uiso calc R 1 . .
    H H6D 0.7483 0.2008 0.6381 0.061 Uiso calc R 1 . .
    C C7 0.7468(4) 0.5799(3) 0.3335(3) 0.0461(7) Uani d . 1 . .
    C C8 0.6592(4) 0.7162(3) 0.3475(3) 0.0452(7) Uani d . 1 . .
    C C9 0.6142(4) 0.8354(4) 0.2387(3) 0.0588(9) Uani d . 1 . .
    H H9 0.5550 0.9250 0.2453 0.071 Uiso calc R 1 . .
    C C10 0.6560(5) 0.8222(4) 0.1225(3) 0.0629(9) Uani d . 1 . .
    H H10 0.6235 0.9025 0.0519 0.075 Uiso calc R 1 . .
    C C11 0.7465(5) 0.6902(4) 0.1084(3) 0.0643(9) Uani d . 1 . .
    H H11 0.7764 0.6833 0.0293 0.077 Uiso calc R 1 . .
    C C12 0.7902(4) 0.5718(4) 0.2126(3) 0.0575(8) Uani d . 1 . .
    H H12 0.8500 0.4836 0.2037 0.069 Uiso calc R 1 . .
    C C13 0.7934(4) 0.4472(3) 0.4359(3) 0.0457(7) Uani d . 1 . .
    H H13 0.8501 0.3636 0.4169 0.055 Uiso calc R 1 . .
loop_
    _atom_site_aniso_label
    _atom_site_aniso_U_11
    _atom_site_aniso_U_22
    _atom_site_aniso_U_33
    _atom_site_aniso_U_12
    _atom_site_aniso_U_13
    _atom_site_aniso_U_23
    Ni1 0.0453(2) 0.0280(2) 0.0426(2) 0.00371(14) 0.00055(15) -0.01290(15)
    O1 0.0696(14) 0.0374(11) 0.0513(13) 0.0101(10) -0.0023(11) -0.0135(10)
    O2 0.0555(12) 0.0402(11) 0.0564(13) 0.0045(9) -0.0031(10) -0.0186(10)
    O3 0.0580(16) 0.108(2) 0.097(2) -0.0215(15) -0.0002(14) -0.0517(18)
    O4 0.0579(14) 0.0783(17) 0.0680(15) -0.0067(12) 0.0113(12) -0.0402(14)
    O5 0.0684(16) 0.0642(15) 0.104(2) 0.0061(12) 0.0087(14) -0.0506(16)
    O6 0.0666(15) 0.0451(13) 0.0814(17) 0.0045(11) 0.0029(13) -0.0196(12)
    N1 0.0493(14) 0.0332(12) 0.0459(14) 0.0027(10) -0.0025(11) -0.0138(11)
    N2 0.0533(15) 0.0344(13) 0.0489(15) -0.0009(11) -0.0015(11) -0.0140(11)
    N3 0.0629(18) 0.0470(16) 0.0534(17) 0.0057(13) -0.0081(14) -0.0137(13)
    C1 0.0502(17) 0.0327(15) 0.0477(17) -0.0004(12) -0.0062(14) -0.0115(13)
    C2 0.077(2) 0.0391(17) 0.059(2) 0.0045(16) -0.0157(17) -0.0128(16)
    C3 0.089(3) 0.0478(19) 0.052(2) -0.0025(18) -0.0216(18) -0.0066(16)
    C4 0.086(3) 0.056(2) 0.0450(19) -0.0036(18) -0.0088(17) -0.0147(17)
    C5 0.075(2) 0.0503(19) 0.051(2) 0.0010(16) 0.0011(17) -0.0200(16)
    C6 0.065(2) 0.0321(15) 0.0563(19) 0.0097(14) -0.0091(16) -0.0153(14)
    C7 0.0525(18) 0.0422(17) 0.0462(17) -0.0014(14) -0.0051(14) -0.0174(14)
    C8 0.0491(17) 0.0373(16) 0.0490(18) -0.0039(13) -0.0041(14) -0.0126(14)
    C9 0.071(2) 0.0417(18) 0.060(2) -0.0040(16) -0.0066(17) -0.0100(16)
    C10 0.082(2) 0.054(2) 0.046(2) -0.0157(18) -0.0108(17) -0.0043(16)
    C11 0.082(3) 0.067(2) 0.047(2) -0.0143(19) -0.0020(17) -0.0204(18)
    C12 0.064(2) 0.060(2) 0.054(2) -0.0020(16) -0.0017(16) -0.0248(17)
    C13 0.0476(17) 0.0392(16) 0.0542(19) 0.0031(13) -0.0008(14) -0.0215(14)
_geom_special_details
;
All e.s.d.'s (except the e.s.d. in the dihedral angle between two l.s. planes)
are estimated using the full covariance matrix. The cell e.s.d.'s are taken
into account individually in the estimation of e.s.d.'s in distances, angles
and torsion angles; correlations between e.s.d.'s in cell parameters are only
used when they are defined by crystal symmetry. An approximate (isotropic)
treatment of cell e.s.d.'s is used for estimating e.s.d.'s involving l.s.
planes.
;
loop_
    _geom_bond_atom_site_label_1
    _geom_bond_atom_site_label_2
    _geom_bond_site_symmetry_2
    _geom_bond_distance
    _geom_bond_publ_flag
    Ni1 O1 . 1.891(2) ?
    Ni1 N1 . 1.931(2) ?
    Ni1 O2 . 1.9777(19) ?
    Ni1 N2 . 1.987(2) ?
    O1 C8 . 1.324(3) ?
    O2 H2A . 0.8290 ?
    O2 H2B . 0.8324 ?
    O3 N3 . 1.251(3) ?
    O4 N3 . 1.243(3) ?
    O5 N3 . 1.251(3) ?
    O6 H6B . 0.8225 ?
    O6 H6A . 0.8261 ?
    N1 C13 . 1.287(4) ?
    N1 C6 . 1.462(4) ?
    N2 C5 . 1.347(4) ?
    N2 C1 . 1.350(4) ?
    C1 C2 . 1.381(4) ?
    C1 C6 . 1.497(4) ?
    C2 C3 . 1.374(5) ?
    C2 H2 . 0.9300 ?
    C3 C4 . 1.377(5) ?
    C3 H3 . 0.9300 ?
    C4 C5 . 1.359(4) ?
    C4 H4 . 0.9300 ?
    C5 H5 . 0.9300 ?
    C6 H6C . 0.9700 ?
    C6 H6D . 0.9700 ?
    C7 C12 . 1.411(4) ?
    C7 C8 . 1.422(4) ?
    C7 C13 . 1.425(4) ?
    C8 C9 . 1.402(4) ?
    C9 C10 . 1.374(5) ?
    C9 H9 . 0.9300 ?
    C10 C11 . 1.399(5) ?
    C10 H10 . 0.9300 ?
    C11 C12 . 1.363(5) ?
    C11 H11 . 0.9300 ?
    C12 H12 . 0.9300 ?
    C13 H13 . 0.9300 ?
loop_
    _geom_angle_atom_site_label_1
    _geom_angle_atom_site_label_2
    _geom_angle_atom_site_label_3
    _geom_angle_site_symmetry_1
    _geom_angle_site_symmetry_3
    _geom_angle
    _geom_angle_publ_flag
    O1 Ni1 N1 . . 94.39(9) ?
    O1 Ni1 O2 . . 89.12(8) ?
    N1 Ni1 O2 . . 170.48(9) ?
    O1 Ni1 N2 . . 176.56(9) ?
    N1 Ni1 N2 . . 82.56(10) ?
    O2 Ni1 N2 . . 94.14(9) ?
    C8 O1 Ni1 . . 127.20(18) ?
    Ni1 O2 H2A . . 111.9 ?
    Ni1 O2 H2B . . 109.2 ?
    H2A O2 H2B . . 109.2 ?
    H6B O6 H6A . . 110.5 ?
    C13 N1 C6 . . 118.2(2) ?
    C13 N1 Ni1 . . 125.4(2) ?
    C6 N1 Ni1 . . 116.37(18) ?
    C5 N2 C1 . . 117.8(3) ?
    C5 N2 Ni1 . . 127.0(2) ?
    C1 N2 Ni1 . . 115.2(2) ?
    O4 N3 O5 . . 120.7(3) ?
    O4 N3 O3 . . 118.9(3) ?
    O5 N3 O3 . . 120.4(3) ?
    N2 C1 C2 . . 122.1(3) ?
    N2 C1 C6 . . 116.1(2) ?
    C2 C1 C6 . . 121.8(3) ?
    C3 C2 C1 . . 119.0(3) ?
    C3 C2 H2 . . 120.5 ?
    C1 C2 H2 . . 120.5 ?
    C2 C3 C4 . . 119.1(3) ?
    C2 C3 H3 . . 120.5 ?
    C4 C3 H3 . . 120.5 ?
    C5 C4 C3 . . 119.3(3) ?
    C5 C4 H4 . . 120.3 ?
    C3 C4 H4 . . 120.3 ?
    N2 C5 C4 . . 122.8(3) ?
    N2 C5 H5 . . 118.6 ?
    C4 C5 H5 . . 118.6 ?
    N1 C6 C1 . . 109.4(2) ?
    N1 C6 H6C . . 109.8 ?
    C1 C6 H6C . . 109.8 ?
    N1 C6 H6D . . 109.8 ?
    C1 C6 H6D . . 109.8 ?
    H6C C6 H6D . . 108.2 ?
    C12 C7 C8 . . 119.4(3) ?
    C12 C7 C13 . . 116.9(3) ?
    C8 C7 C13 . . 123.6(3) ?
    O1 C8 C9 . . 118.8(3) ?
    O1 C8 C7 . . 123.5(3) ?
    C9 C8 C7 . . 117.7(3) ?
    C10 C9 C8 . . 121.2(3) ?
    C10 C9 H9 . . 119.4 ?
    C8 C9 H9 . . 119.4 ?
    C9 C10 C11 . . 121.2(3) ?
    C9 C10 H10 . . 119.4 ?
    C11 C10 H10 . . 119.4 ?
    C12 C11 C10 . . 118.8(3) ?
    C12 C11 H11 . . 120.6 ?
    C10 C11 H11 . . 120.6 ?
    C11 C12 C7 . . 121.6(3) ?
    C11 C12 H12 . . 119.2 ?
    C7 C12 H12 . . 119.2 ?
    N1 C13 C7 . . 125.9(3) ?
    N1 C13 H13 . . 117.1 ?
    C7 C13 H13 . . 117.1 ?
loop_
    _geom_hbond_atom_site_label_D
    _geom_hbond_atom_site_label_H
    _geom_hbond_atom_site_label_A
    _geom_hbond_site_symmetry_A
    _geom_hbond_distance_DH
    _geom_hbond_distance_HA
    _geom_hbond_distance_DA
    _geom_hbond_angle_DHA
    O6 H6A O1 2_676 0.83 2.12 2.930(3) 164.7
    O6 H6B O3 1_455 0.82 2.00 2.819(3) 171.6
    O2 H2B O5 . 0.83 2.57 3.009(3) 114.4
    O2 H2B N3 . 0.83 2.53 3.234(4) 142.8
    O2 H2B O4 . 0.83 1.85 2.677(3) 170.0
    O2 H2A O6 . 0.83 1.86 2.681(3) 168.4
