# Supplementary material for: Aqua­[2-(2-pyridylmethyl­imino­meth­yl)phenolato]nickel(II) nitrate monohydrate
Source: Acta Crystallogr Sect E Struct Rep Online. 2009 Oct 10;65(Pt 11):m1348. doi: 10.1107/S1600536809037027 (PMC2971029; doi:10.1107/S1600536809037027)
Supplement: Supplementary file 2 [file e-65-m1348-Isup2.hkl]

# 
# h,k,l, Fc-squared, Fo-squared, sigma(Fo-squared) and status flag 
# 
data_I
_shelx_title ' Ni in P-1' 
_shelx_refln_list_code          4 
_shelx_F_calc_maximum      171.61 
_exptl_crystal_F_000       380.00 
_reflns_d_resolution_high  0.8408 
 
loop_ 
 _symmetry_equiv_pos_as_xyz 
 'x, y, z' 
 '-x, -y, -z' 
 
_cell_length_a     7.7885 
_cell_length_b     9.0155 
_cell_length_c    11.3285 
_cell_angle_alpha  71.244 
_cell_angle_beta   85.846 
_cell_angle_gamma  86.967 
 
_shelx_F_squared_multiplier     1.000 
 
loop_ 
 _refln_index_h 
 _refln_index_k 
 _refln_index_l 
 _refln_F_squared_calc 
 _refln_F_squared_meas 
 _refln_F_squared_sigma 
 _refln_observed_status 
   1   0   0     1149.60     1125.74     11.69 o 
   2   0   0    11389.83    11525.35     95.57 o 
   3   0   0     1701.45     1780.02     20.84 o 
   4   0   0       36.64       26.71      4.42 o 
   5   0   0       12.31       10.17      2.33 o 
   6   0   0      309.52      313.88      8.97 o 
   7   0   0      273.91      295.07      8.55 o 
   8   0   0       19.39       14.62      5.22 o 
  -9   1   0        0.07        1.09      4.21 o 
  -8   1   0       61.27       59.79      7.31 o 
  -7   1   0      101.12       79.38      7.37 o 
  -6   1   0       80.41       71.43      4.70 o 
  -5   1   0      190.00      198.72      6.13 o 
  -4   1   0      962.70      978.00     11.75 o 
  -3   1   0      287.91      267.48      5.21 o 
  -2   1   0        0.36        1.05      1.18 o 
  -1   1   0     4802.20     4981.33     42.61 o 
   0   1   0     4108.16     4225.46     37.03 o 
   1   1   0       49.79       34.38      1.56 o 
   2   1   0    13033.16    13991.36    123.69 o 
   3   1   0     3186.14     3220.75     31.39 o 
   5   1   0      303.47      302.10      9.99 o 
   6   1   0      161.28      129.40      5.49 o 
   7   1   0      402.13      420.71      8.11 o 
   8   1   0      102.59       89.85      8.71 o 
  -8   2   0       23.04       19.56      5.78 o 
  -7   2   0      101.52      107.59      8.65 o 
  -6   2   0        6.79        5.85      3.09 o 
  -5   2   0      417.86      411.79     10.53 o 
  -4   2   0       49.14       44.60      3.24 o 
  -3   2   0      646.21      600.28      8.17 o 
  -2   2   0       44.04       49.36      2.27 o 
  -1   2   0       69.06      102.08      5.90 o 
   0   2   0      591.44      556.52      6.12 o 
   1   2   0       92.28       89.80      4.28 o 
   2   2   0     2323.27     2421.04     17.53 o 
   3   2   0     2184.11     2103.98     27.39 o 
   4   2   0      585.59      637.80      8.82 o 
   5   2   0      524.89      528.30     13.87 o 
   6   2   0      179.84      135.55      5.62 o 
   7   2   0      146.00      149.70      9.88 o 
   8   2   0       74.79       61.08      7.48 o 
   9   2   0       54.34       63.31      8.15 o 
  -8   3   0       87.71       88.92      9.29 o 
  -7   3   0       15.75       22.85      5.58 o 
  -6   3   0      235.25      242.89     11.41 o 
  -5   3   0      501.82      492.87     10.36 o 
  -4   3   0       90.59       90.59      3.68 o 
  -3   3   0       50.39       43.09      2.52 o 
  -2   3   0      134.94      129.08      5.06 o 
  -1   3   0        6.48       -0.76      3.50 o 
   0   3   0      148.63      147.15      5.02 o 
   1   3   0      504.22      555.32      6.88 o 
   2   3   0      244.81      254.40      4.66 o 
   3   3   0      180.03      160.20      4.18 o 
   4   3   0       73.46       78.38      8.08 o 
   5   3   0      230.94      211.48      5.93 o 
   6   3   0       46.17       51.70      6.72 o 
   7   3   0       25.01       28.07      6.05 o 
   8   3   0       53.66       52.15      7.92 o 
  -8   4   0       16.91       30.16      6.64 o 
  -7   4   0        0.03       -1.45      4.10 o 
  -6   4   0       87.03       84.10      7.98 o 
  -5   4   0      238.56      243.14     11.02 o 
  -4   4   0      128.43      129.96      5.98 o 
  -3   4   0     1006.81      989.82     12.50 o 
  -2   4   0     1525.11     1550.58     15.72 o 
  -1   4   0      401.07      369.04      8.84 o 
   0   4   0      173.67      181.83      4.77 o 
   1   4   0      605.37      628.25      8.25 o 
   2   4   0        3.93        6.91      1.66 o 
   3   4   0      185.11      183.63      5.36 o 
   4   4   0      433.38      435.52      8.51 o 
   5   4   0      141.76      142.72      9.40 o 
   6   4   0        5.89        7.17      4.83 o 
   7   4   0       19.26       17.44      5.92 o 
   8   4   0       47.85       54.97      8.59 o 
  -7   5   0       36.41       32.17      6.86 o 
  -6   5   0      147.17      153.52     10.60 o 
  -5   5   0      111.15      110.19      8.65 o 
  -4   5   0      334.94      358.74     12.92 o 
  -3   5   0     1362.17     1361.94     27.83 o 
  -2   5   0      516.83      537.28      9.71 o 
  -1   5   0      455.96      462.83     10.59 o 
   0   5   0      618.16      649.96      9.76 o 
   1   5   0       22.91       22.27      2.42 o 
   2   5   0      119.27      133.77      4.53 o 
   3   5   0       66.28       71.78      3.92 o 
   4   5   0      317.47      326.40     13.31 o 
   5   5   0       12.56       15.26      5.33 o 
   6   5   0       58.42       67.80      8.43 o 
   7   5   0       57.14       60.88      8.82 o 
   8   5   0        3.17       10.63      6.84 o 
  -7   6   0      145.16      142.02     11.22 o 
  -6   6   0       33.22       33.34      6.95 o 
  -5   6   0        0.06       -4.69      3.60 o 
  -4   6   0       53.41       49.14      6.36 o 
  -3   6   0      591.20      595.60     16.16 o 
  -2   6   0       67.64       61.61      9.21 o 
  -1   6   0      353.96      355.28      8.52 o 
   0   6   0     1525.72     1487.97     16.74 o 
   1   6   0      184.59      178.03      6.00 o 
   2   6   0       88.30       93.63      4.70 o 
   3   6   0      403.96      397.30     14.65 o 
   4   6   0       15.15       13.20      5.22 o 
   5   6   0       45.82       46.18      7.39 o 
   6   6   0      170.77      171.57     12.58 o 
   7   6   0       24.05       20.15      7.48 o 
  -6   7   0        5.55        3.57      5.30 o 
  -5   7   0       94.30       90.91      8.98 o 
  -4   7   0      129.01      145.79      9.82 o 
  -3   7   0       76.39       76.93      7.31 o 
  -2   7   0        8.21        1.03     11.58 o 
  -1   7   0     1455.88     1511.08     18.82 o 
   0   7   0     1317.34     1275.78     16.54 o 
   1   7   0      138.02      127.09     10.63 o 
   2   7   0      727.90      714.02     19.81 o 
   3   7   0       40.89       38.59      6.78 o 
   4   7   0        5.32        6.98      5.30 o 
   5   7   0       58.79       68.30      9.01 o 
   6   7   0       32.94       46.68      8.54 o 
  -5   8   0      166.84      204.55     12.75 o 
  -4   8   0       43.09       37.92      7.03 o 
  -3   8   0       10.06        2.90      4.60 o 
  -2   8   0       29.96       34.74      5.89 o 
  -1   8   0      416.15      400.55     14.97 o 
   0   8   0      286.70      295.35     14.43 o 
   1   8   0      373.85      383.04     15.71 o 
   2   8   0     1133.16     1097.12     26.26 o 
   3   8   0       67.37       59.46      8.51 o 
   4   8   0      185.09      224.45     13.76 o 
   5   8   0       58.45       68.72      9.49 o 
  -4   9   0        2.05       -4.07      4.66 o 
  -3   9   0       28.68       36.11      6.86 o 
  -2   9   0      146.54      137.14     10.02 o 
  -1   9   0        0.81       -9.33      6.22 o 
   0   9   0       92.82       85.52      9.99 o 
   1   9   0      146.95      137.42     12.03 o 
   2   9   0      268.60      261.30     15.18 o 
   3   9   0       14.95       15.54      7.14 o 
   4   9   0      237.31      230.50     15.07 o 
   0  10   0       27.96       13.17      7.92 o 
   1  10   0       46.40       41.96      9.46 o 
  -3  -9   1       10.35        7.70      7.03 o 
  -2  -9   1        5.57        1.42      6.45 o 
  -1  -9   1       43.84       45.62      9.12 o 
   0  -9   1       67.36       76.56     10.27 o 
   1  -9   1       74.21       69.64     10.41 o 
   3  -9   1        5.78       -0.11      4.49 o 
  -5  -8   1       88.97       99.86     11.33 o 
  -4  -8   1        7.09        9.60      6.53 o 
  -3  -8   1      141.60      134.13     12.00 o 
  -2  -8   1      108.73       96.23      9.91 o 
  -1  -8   1        1.34       -3.88      5.55 o 
   0  -8   1       20.09       28.77      7.28 o 
   1  -8   1      170.86      170.85     12.86 o 
   2  -8   1       82.76       86.27      6.20 o 
   3  -8   1        7.05        5.47      4.63 o 
   4  -8   1       51.24       47.80      7.25 o 
   5  -8   1        0.24        5.72      5.66 o 
  -6  -7   1      131.61      133.32     12.19 o 
  -5  -7   1        3.22        4.80      5.64 o 
  -4  -7   1       49.32       35.07      7.14 o 
  -3  -7   1      210.18      195.73     11.97 o 
  -2  -7   1      381.09      405.92     16.16 o 
  -1  -7   1      129.06      117.61      9.82 o 
   0  -7   1     1301.84     1283.42     27.09 o 
   1  -7   1      200.45      227.71     10.18 o 
   2  -7   1        3.21        4.41      3.33 o 
   3  -7   1       61.44       61.30      6.70 o 
   4  -7   1      127.42      133.65      9.63 o 
   5  -7   1       12.18       11.58      5.44 o 
   6  -7   1       31.09       21.76      6.78 o 
  -7  -6   1       96.08      106.70     11.16 o 
  -6  -6   1      113.10      121.68     11.13 o 
  -5  -6   1      114.88      139.87     10.94 o 
  -4  -6   1      568.20      567.34     18.36 o 
  -3  -6   1      176.77      180.28     10.85 o 
  -2  -6   1        7.44        8.93      4.88 o 
  -1  -6   1      390.40      376.46      7.97 o 
   0  -6   1     2377.92     2376.36     48.69 o 
   1  -6   1       62.49       57.34      5.08 o 
   2  -6   1     2450.00     2380.95     49.35 o 
   3  -6   1     1054.83     1050.46     15.72 o 
   4  -6   1       31.75       35.66      5.94 o 
   5  -6   1       56.10       54.27      7.42 o 
   6  -6   1       42.96       47.43      7.34 o 
   7  -6   1       29.74       38.45      7.67 o 
  -7  -5   1       44.39       37.39      7.76 o 
  -6  -5   1       20.13       16.35      5.75 o 
  -5  -5   1      194.70      215.32     12.05 o 
  -4  -5   1      392.92      399.36     14.68 o 
  -3  -5   1       22.10       16.69      4.74 o 
  -2  -5   1       53.80       56.36      6.14 o 
  -1  -5   1      229.50      231.74      5.73 o 
   0  -5   1      176.17      196.87      5.76 o 
   1  -5   1       60.72       58.98      3.89 o 
   2  -5   1     2865.10     2870.08     25.93 o 
   3  -5   1     1274.62     1232.99     29.94 o 
   4  -5   1      423.13      457.07     14.62 o 
   5  -5   1      648.23      676.24     19.17 o 
   6  -5   1        1.30       -0.14      4.27 o 
   7  -5   1        1.37        3.71      4.74 o 
  -8  -4   1       24.10       26.23      7.14 o 
  -7  -4   1        2.74        5.61      5.44 o 
  -6  -4   1        6.07        6.81      4.88 o 
  -5  -4   1      358.87      373.39     14.12 o 
  -4  -4   1      114.32      114.26      8.29 o 
  -3  -4   1       72.06       60.21      2.96 o 
  -2  -4   1      685.38      657.89      8.02 o 
  -1  -4   1     1030.52     1015.83     10.84 o 
   0  -4   1       23.08       24.36      2.33 o 
   1  -4   1     1139.43     1111.51     12.79 o 
   2  -4   1      702.66      701.54     10.51 o 
   3  -4   1       37.00       36.21      3.43 o 
   4  -4   1     1114.46     1082.79     17.31 o 
   5  -4   1      617.91      620.60     17.41 o 
   6  -4   1        3.43        4.24      4.19 o 
   7  -4   1      117.29      120.84      9.85 o 
   8  -4   1       23.07        8.68      5.41 o 
  -8  -3   1       19.69       16.21      6.47 o 
  -7  -3   1       11.41       13.11      5.50 o 
  -6  -3   1      144.35      150.98      9.85 o 
  -5  -3   1       92.65       92.33      7.62 o 
  -4  -3   1       44.69       38.18      3.32 o 
  -3  -3   1     1049.18     1024.56     17.12 o 
  -2  -3   1     1750.02     1696.60     13.77 o 
  -1  -3   1        1.10        1.38      1.79 o 
   0  -3   1       30.45       36.32      2.41 o 
   1  -3   1      198.96      181.57      4.69 o 
   2  -3   1      465.83      269.70      8.71 o 
   3  -3   1      247.19      238.79      6.05 o 
   4  -3   1      266.91      273.76      5.63 o 
   5  -3   1      709.72      684.83     17.19 o 
   6  -3   1       10.45       18.19      5.08 o 
   8  -3   1       53.94       62.39      8.04 o 
  -8  -2   1       33.99       37.28      6.86 o 
  -7  -2   1       44.20       47.49      6.58 o 
  -6  -2   1      245.15      259.66     11.24 o 
  -5  -2   1        9.25        6.23      2.06 o 
  -4  -2   1       79.01       81.00      3.49 o 
  -3  -2   1      706.71      693.40      7.77 o 
  -2  -2   1      520.62      529.72      8.13 o 
  -1  -2   1       16.65       19.52      3.50 o 
   0  -2   1        6.11       10.86      1.88 o 
   1  -2   1     3993.39     4022.61     27.11 o 
   3  -2   1      342.58      323.10      4.99 o 
   4  -2   1      943.29     1002.53     12.03 o 
   5  -2   1       20.34       31.54      4.92 o 
   6  -2   1      346.74      368.31     13.23 o 
   7  -2   1      198.65      191.19     10.71 o 
   8  -2   1        5.08        2.54      4.63 o 
  -9  -1   1       43.84       49.75      8.65 o 
  -8  -1   1       20.74       22.94      6.56 o 
  -7  -1   1      389.28      407.09     15.54 o 
  -6  -1   1      100.93       88.42      4.09 o 
  -5  -1   1       37.66       37.33      3.75 o 
  -4  -1   1      749.28      718.28      9.04 o 
  -3  -1   1      101.42      121.13      3.31 o 
  -2  -1   1     2908.98     2898.96     19.52 o 
  -1  -1   1       77.72       72.13      3.74 o 
   0  -1   1     1055.76     1184.06     11.83 o 
   1  -1   1      226.82      214.39      4.80 o 
   2  -1   1       54.57       56.82      6.52 o 
   3  -1   1       14.23        8.62      1.50 o 
   4  -1   1        4.91        4.57      1.63 o 
   5  -1   1       64.64       73.49      4.25 o 
   6  -1   1      178.10      174.89      9.12 o 
   7  -1   1       51.16       56.75      6.56 o 
   8  -1   1       30.85       33.82      5.94 o 
   9  -1   1       35.54       39.26      7.14 o 
  -8   0   1      100.39      101.01     10.13 o 
  -7   0   1      219.66      245.93     11.69 o 
  -6   0   1      244.93      238.30      5.71 o 
  -5   0   1      109.87      109.66      3.76 o 
  -4   0   1      979.88      950.90     11.41 o 
  -3   0   1      600.45      675.19      8.31 o 
  -2   0   1      177.82      196.13      3.75 o 
  -1   0   1     5024.77     5205.24     44.98 o 
   1   0   1      403.51      386.98      6.00 o 
   2   0   1       90.55       93.47      4.13 o 
   3   0   1     1002.47     1022.87     15.12 o 
   4   0   1       21.09       30.39      3.52 o 
   5   0   1      245.21      248.54      6.37 o 
   6   0   1       27.86       29.25      3.29 o 
   7   0   1       75.64       85.35      7.45 o 
   8   0   1       37.12       30.08      6.00 o 
   9   0   1       42.77       28.32      6.31 o 
  -8   1   1       37.75       35.88      6.14 o 
  -7   1   1      429.83      433.13     13.71 o 
  -6   1   1        1.27       -3.69      2.46 o 
  -5   1   1     3165.84     3244.18     27.91 o 
  -4   1   1     1964.85     1853.89     17.79 o 
  -3   1   1      805.84      784.18      9.45 o 
  -2   1   1      405.04      345.23      5.42 o 
  -1   1   1     4173.06     4582.91     39.70 o 
   0   1   1     1346.43     1343.63     13.62 o 
   1   1   1     1246.88     1187.60     12.64 o 
   2   1   1    14765.33    14743.65    126.79 o 
   3   1   1     1139.00     1117.87     15.57 o 
   4   1   1      440.81      460.92     10.63 o 
   5   1   1       64.54       59.01      4.99 o 
   6   1   1       93.47       94.70      6.95 o 
   7   1   1        0.91       -0.10      5.02 o 
   8   1   1       72.99       83.57      7.70 o 
  -8   2   1       43.93       34.54      6.58 o 
  -7   2   1        0.54       -3.10      3.68 o 
  -6   2   1      193.44      196.76      7.73 o 
  -5   2   1      961.96      969.30     13.78 o 
  -4   2   1       54.10       60.98      6.25 o 
  -3   2   1      237.01      244.98      5.72 o 
  -2   2   1     2991.68     3032.81     22.96 o 
  -1   2   1      376.37      334.43      5.78 o 
   0   2   1     2418.44     2452.16     23.94 o 
   1   2   1     5069.12     5355.56     54.62 o 
   2   2   1    29449.93    27900.69    232.57 o 
   3   2   1        6.68        8.90      2.15 o 
   4   2   1     8926.95     9064.34     78.21 o 
   5   2   1      698.36      702.38     14.03 o 
   6   2   1      102.88      112.12      5.44 o 
   7   2   1      177.20      171.37      6.74 o 
   8   2   1       23.77       23.13      5.92 o 
  -8   3   1       25.00       30.83      6.33 o 
  -7   3   1       17.98       15.63      5.08 o 
  -6   3   1      255.97      261.29      8.74 o 
  -5   3   1       17.03       13.51      3.28 o 
  -4   3   1        2.76        5.51      2.50 o 
  -3   3   1     1422.05     1362.72     11.12 o 
  -2   3   1      807.65      785.54      7.65 o 
  -1   3   1        3.35        4.29      1.51 o 
   0   3   1     2335.31     2332.12     35.51 o 
   1   3   1      346.91      385.36      5.78 o 
   2   3   1        1.34       -0.19      1.23 o 
   3   3   1     1767.30     1646.79     20.94 o 
   4   3   1     2770.02     2873.48     23.79 o 
   5   3   1      508.66      533.69      9.39 o 
   6   3   1      852.81      962.33     13.91 o 
   7   3   1      113.94      119.09      9.77 o 
   8   3   1        1.61        5.78      4.97 o 
  -8   4   1        0.01       -1.73      4.63 o 
  -7   4   1       42.81       49.22      7.20 o 
  -6   4   1       67.18       50.75      6.61 o 
  -5   4   1       21.39       23.04      4.11 o 
  -4   4   1      355.89      380.36      9.32 o 
  -3   4   1      445.92      403.44      6.32 o 
  -2   4   1       23.87       19.39      2.47 o 
  -1   4   1        2.98        4.83      1.81 o 
   0   4   1       48.94       53.00      3.09 o 
   1   4   1      208.45      221.72      5.09 o 
   2   4   1      296.54      286.59      5.85 o 
   3   4   1       66.49       66.00      3.57 o 
   4   4   1      553.84      517.94      8.80 o 
   5   4   1        4.90        4.62      2.31 o 
   6   4   1      139.41      152.65     10.63 o 
   7   4   1      244.24      232.79     12.97 o 
   8   4   1        9.49        3.77      5.66 o 
  -7   5   1      169.09      172.52     11.83 o 
  -6   5   1       95.52       90.38      8.48 o 
  -5   5   1        5.49        5.16      4.16 o 
  -4   5   1      441.58      414.71     13.73 o 
  -3   5   1      747.01      772.92     17.44 o 
  -2   5   1      106.40      117.27      5.19 o 
  -1   5   1      846.55      829.22     13.34 o 
   0   5   1      366.29      356.89      8.65 o 
   1   5   1        9.58        5.76      1.88 o 
   2   5   1        3.75        3.95      1.90 o 
   3   5   1      272.00      290.69      6.80 o 
   4   5   1        0.53       -0.10      2.11 o 
   5   5   1       68.42       75.31      8.09 o 
   6   5   1       58.88       53.71      7.70 o 
   7   5   1        6.68        5.58      5.66 o 
   8   5   1        3.93       11.77      6.78 o 
  -7   6   1       91.86       87.64      9.85 o 
  -6   6   1        4.01        3.82      4.66 o 
  -5   6   1       75.99       65.21      7.45 o 
  -4   6   1      124.77      123.38      8.87 o 
  -3   6   1       13.57        8.04      4.24 o 
  -2   6   1       78.07       80.37      4.91 o 
   0   6   1      920.29      864.89     12.22 o 
   1   6   1       84.29       76.59      7.38 o 
   2   6   1      372.90      376.40     11.58 o 
   3   6   1       60.32       54.36      3.90 o 
   4   6   1        1.13       -0.36      4.07 o 
   5   6   1      166.80      177.68     11.58 o 
   6   6   1       62.97       76.84      9.12 o 
   7   6   1        3.77        3.79      5.92 o 
  -6   7   1       18.63       13.53      5.78 o 
  -5   7   1      258.06      271.96     13.59 o 
  -4   7   1      135.54      138.03      9.88 o 
  -3   7   1       36.11       31.00      5.61 o 
  -2   7   1      289.06      313.76     12.17 o 
  -1   7   1      749.80      737.51     12.65 o 
   0   7   1        2.47       -1.71      3.70 o 
   1   7   1      828.40      799.04     12.56 o 
   2   7   1      461.03      425.03     15.15 o 
   3   7   1        2.52       -0.86      4.30 o 
   4   7   1      168.07      175.03     11.55 o 
   5   7   1       29.29       46.12      7.84 o 
   6   7   1        1.95       -5.75      5.33 o 
   7   7   1        5.96        1.48      6.45 o 
  -5   8   1      315.07      327.04     15.43 o 
  -4   8   1        5.83        6.89      5.16 o 
  -3   8   1      122.25      129.61      9.63 o 
  -2   8   1      120.10      127.32      9.01 o 
  -1   8   1        6.47        0.64      4.53 o 
   0   8   1       51.50       48.98      4.60 o 
   1   8   1      262.39      239.04     12.72 o 
   2   8   1      348.86      337.28     14.76 o 
   3   8   1        1.69       -1.76      4.44 o 
   4   8   1      189.43      187.00     12.95 o 
   5   8   1       18.40       15.68      6.78 o 
   6   8   1        4.78        1.00      6.22 o 
  -4   9   1        9.07        4.16      5.25 o 
  -3   9   1      324.07      331.48     14.73 o 
  -2   9   1       99.84      109.38      9.32 o 
  -1   9   1       46.29       46.76      6.61 o 
   0   9   1       54.24       61.33      8.82 o 
   1   9   1      294.02      292.69     14.79 o 
   2   9   1      132.80      110.49     10.88 o 
   3   9   1      241.09      246.29     14.73 o 
   4   9   1      243.11      229.58     14.76 o 
  -2  10   1        0.48       -1.06      4.49 o 
   0  10   1       53.40       55.55      9.54 o 
   1  10   1       17.21        5.58      7.12 o 
   2  10   1       12.48        8.85      7.34 o 
  -3  -9   2       40.33       38.98      9.07 o 
  -2  -9   2       50.40       40.63      8.96 o 
  -1  -9   2        0.06       -4.44      6.36 o 
   0  -9   2      171.18      165.49     13.78 o 
   1  -9   2      121.82      118.81     12.89 o 
  -4  -8   2       34.91       34.82      8.20 o 
  -3  -8   2       30.25       28.29      7.56 o 
  -2  -8   2        0.14       -7.91      5.27 o 
  -1  -8   2       29.02       21.32      7.34 o 
   0  -8   2      158.78      150.98     12.84 o 
   1  -8   2       92.39      102.71     11.24 o 
   2  -8   2       36.08       30.44      9.07 o 
   3  -8   2      121.84      111.36      9.40 o 
   4  -8   2       16.92       10.69      5.69 o 
  -6  -7   2       15.98       12.89      7.20 o 
  -5  -7   2       11.70        6.64      6.14 o 
  -4  -7   2       98.53       89.06      9.91 o 
  -3  -7   2       96.81       86.78      9.51 o 
  -2  -7   2       82.57       59.18      8.20 o 
  -1  -7   2       73.84       68.17      8.68 o 
   0  -7   2       20.78       19.06      6.70 o 
   1  -7   2        4.21        9.21      6.67 o 
   2  -7   2       29.67       34.08      4.46 o 
   3  -7   2      150.70      155.50      7.72 o 
   4  -7   2       49.43       40.96      6.78 o 
   5  -7   2       18.31        7.67      5.33 o 
  -7  -6   2       67.47       72.74     10.13 o 
  -6  -6   2        0.88        3.15      5.55 o 
  -5  -6   2      213.28      218.11     13.09 o 
  -4  -6   2      370.80      382.57     15.76 o 
  -3  -6   2       20.18       18.16      6.00 o 
  -2  -6   2       26.59       25.84      6.31 o 
  -1  -6   2      431.82      418.42     15.49 o 
   0  -6   2      156.56      157.32      6.11 o 
   1  -6   2      129.19      124.48      5.99 o 
   2  -6   2      300.90      299.90      8.91 o 
   3  -6   2      166.48      189.44     11.80 o 
   4  -6   2       65.26       74.39      7.56 o 
   5  -6   2       76.93       81.08      8.31 o 
   6  -6   2       49.23       51.62      7.98 o 
  -7  -5   2       11.53       13.59      6.53 o 
  -6  -5   2       36.99       35.58      7.14 o 
  -5  -5   2      618.13      642.48     19.45 o 
  -4  -5   2      259.31      264.51     12.61 o 
  -3  -5   2      489.01      503.86     15.90 o 
  -2  -5   2     1116.10     1089.64     22.82 o 
  -1  -5   2      275.90      281.67      6.18 o 
   0  -5   2        3.77        2.22      2.05 o 
   1  -5   2      894.59      880.95     17.47 o 
   2  -5   2     1164.69     1131.56     21.18 o 
   3  -5   2       13.57        9.76      3.64 o 
   4  -5   2      558.52      562.01     16.52 o 
   5  -5   2      127.96      131.92      9.54 o 
   6  -5   2       23.66       26.48      6.14 o 
   7  -5   2        0.38        3.43      4.94 o 
  -8  -4   2       20.97       18.92      7.06 o 
  -7  -4   2        0.46       -6.91      4.60 o 
  -6  -4   2       61.12       73.41      8.18 o 
  -5  -4   2      215.99      226.26     11.69 o 
  -4  -4   2        1.30        1.28      3.77 o 
  -3  -4   2      854.83      830.26     18.58 o 
  -2  -4   2     3263.75     3199.07     40.35 o 
  -1  -4   2       37.35       42.91      5.90 o 
   0  -4   2     1611.92     1576.63     16.32 o 
   1  -4   2      240.40      237.10      6.17 o 
   2  -4   2      825.68      744.73     11.30 o 
   3  -4   2      335.24      321.17      9.35 o 
   4  -4   2     2914.59     2926.72     39.01 o 
   5  -4   2      502.05      456.50     10.38 o 
   6  -4   2      249.92      259.77     12.47 o 
   7  -4   2      191.95      184.55     11.75 o 
   8  -4   2        2.15        3.13      5.22 o 
  -8  -3   2       14.53       26.23      6.47 o 
  -7  -3   2       37.25       45.48      7.09 o 
  -6  -3   2      400.56      415.52     14.84 o 
  -5  -3   2        8.29       10.16      4.27 o 
  -4  -3   2      225.92      218.08      9.88 o 
  -3  -3   2     1369.58     1220.28     21.40 o 
  -2  -3   2       80.63       69.87      6.03 o 
  -1  -3   2      943.83      975.96      9.56 o 
   0  -3   2      656.78      677.32      8.25 o 
   1  -3   2       50.56       47.96      3.06 o 
   2  -3   2      268.47      283.51      6.62 o 
   3  -3   2      580.72      569.17      9.64 o 
   5  -3   2      151.28      159.49      7.02 o 
   6  -3   2      803.81      803.28     20.37 o 
   7  -3   2      415.72      412.31     15.76 o 
   8  -3   2       41.49       49.16      7.62 o 
  -8  -2   2        7.58       13.56      5.80 o 
  -7  -2   2      331.04      341.33     10.21 o 
  -6  -2   2        7.03        6.50      4.30 o 
  -5  -2   2        3.95        8.82      3.85 o 
  -4  -2   2       70.36       63.83      2.98 o 
  -3  -2   2      186.24      206.92      8.01 o 
  -2  -2   2        1.20       -0.67      2.09 o 
  -1  -2   2       46.24       49.58      4.16 o 
   0  -2   2     1100.24     1085.59     12.44 o 
   1  -2   2     3209.19     3126.79     22.97 o 
   2  -2   2      801.25      756.20     15.60 o 
   3  -2   2      315.05      297.10      6.54 o 
   4  -2   2      145.15      145.59      5.26 o 
   5  -2   2      295.86      279.78     10.83 o 
   6  -2   2      564.41      541.08     16.07 o 
   7  -2   2      123.93      122.38      9.10 o 
   8  -2   2       15.74       11.86      5.33 o 
  -8  -1   2      143.72      150.62     12.22 o 
  -7  -1   2       94.28      102.74      9.32 o 
  -6  -1   2       51.29       38.51      4.46 o 
  -5  -1   2       45.20       47.13      3.78 o 
  -4  -1   2      467.65      473.05      7.11 o 
  -3  -1   2      260.12      280.84      6.08 o 
  -2  -1   2      361.88      357.04      8.34 o 
  -1  -1   2     2942.50     2975.13     30.92 o 
   0  -1   2     5303.35     5250.35     32.80 o 
   1  -1   2     3652.73     3713.46     25.20 o 
   2  -1   2        3.93        4.29      1.46 o 
   3  -1   2       67.60       76.23      3.58 o 
   4  -1   2        0.82       -0.25      3.19 o 
   5  -1   2      215.04      227.12      9.43 o 
   6  -1   2       83.27       93.42      7.65 o 
   7  -1   2       15.93       14.76      4.69 o 
   8  -1   2       13.44       12.11      5.13 o 
   9  -1   2       86.02       71.63      8.71 o 
  -9   0   2       21.85       16.94      7.65 o 
  -8   0   2       70.05       74.72      9.40 o 
  -7   0   2       26.10       19.17      6.25 o 
  -6   0   2       23.20       16.59      3.22 o 
  -5   0   2      503.13      518.30     10.85 o 
  -4   0   2      702.31      715.80      7.80 o 
  -3   0   2       55.63       64.39      2.31 o 
  -2   0   2       71.24       52.25      1.94 o 
  -1   0   2     1921.68     2026.23     14.59 o 
   0   0   2      980.65      702.61      8.20 o 
   1   0   2       77.31       79.69      2.83 o 
   2   0   2     1765.04     1811.20     39.12 o 
   3   0   2      874.20      801.88     13.56 o 
   4   0   2       22.88       29.27      3.57 o 
   5   0   2      276.68      231.70      6.47 o 
   6   0   2       65.68       67.27      6.33 o 
   7   0   2        6.96        8.29      4.30 o 
   8   0   2      226.78      241.41     12.11 o 
   9   0   2       13.59       15.96      6.00 o 
  -8   1   2       80.21       69.48      9.63 o 
  -7   1   2       19.96       30.40      6.36 o 
  -6   1   2      552.22      542.08     10.97 o 
  -5   1   2     1577.47     1610.45     18.11 o 
  -4   1   2        2.77        0.54      1.18 o 
  -3   1   2      112.41      127.32      4.69 o 
  -2   1   2     2374.40     2423.27     18.68 o 
  -1   1   2      335.48      305.27      7.49 o 
   0   1   2     1931.59     2076.48     20.34 o 
   1   1   2      396.84      411.73      7.12 o 
   2   1   2      433.60      481.65      8.90 o 
   3   1   2       14.12       14.96      2.54 o 
   4   1   2      772.03      732.07     14.23 o 
   5   1   2        3.67        5.22      3.01 o 
   6   1   2        0.02        1.59      3.21 o 
   7   1   2      166.23      159.99      9.29 o 
   8   1   2        6.28        3.82      4.16 o 
   9   1   2        3.40        4.19      4.97 o 
  -8   2   2       14.89       12.84      4.91 o 
  -7   2   2       43.57       32.07      4.64 o 
  -6   2   2      315.08      303.33     15.04 o 
  -5   2   2      221.63      259.94      7.51 o 
  -4   2   2       74.66       59.57      3.88 o 
  -3   2   2     2374.95     2425.64     21.10 o 
  -2   2   2     1937.45     2032.50     17.64 o 
  -1   2   2       70.24       67.36      3.60 o 
   0   2   2       93.22      114.90      4.69 o 
   1   2   2      844.38      985.45     13.09 o 
   2   2   2      209.80      209.16      6.03 o 
   3   2   2      735.28      723.20     12.44 o 
   4   2   2      205.74      197.13      7.39 o 
   5   2   2      495.82      508.04     12.42 o 
   6   2   2       52.45       42.94      5.19 o 
   7   2   2       34.02       36.64      5.33 o 
   8   2   2        9.83       10.13      3.45 o 
  -8   3   2        0.75       -2.68      4.60 o 
  -7   3   2       14.74       10.30      4.97 o 
  -6   3   2      124.73      122.44      6.78 o 
  -5   3   2      105.41      122.16      6.27 o 
  -4   3   2      275.48      265.99      7.59 o 
  -3   3   2     7094.82     7527.76     51.76 o 
  -2   3   2     1443.19     1442.70     15.23 o 
  -1   3   2     4547.14     4631.04     44.34 o 
   0   3   2     5193.45     5182.38     99.67 o 
   1   3   2       26.79       25.99      2.01 o 
   2   3   2      617.04      648.31     11.27 o 
   3   3   2     1255.13     1250.02     17.47 o 
   4   3   2     2262.78     2323.17     28.10 o 
   5   3   2        1.87        3.68      2.99 o 
   6   3   2      449.01      476.92     10.15 o 
   7   3   2       93.15       90.72      5.59 o 
   8   3   2        4.65        7.31      5.02 o 
   9   3   2       13.37        3.60      6.00 o 
  -8   4   2       14.70       17.52      6.08 o 
  -7   4   2      144.83      142.55     10.63 o 
  -6   4   2       20.25       15.86      5.09 o 
  -5   4   2       68.99       77.16      5.76 o 
  -4   4   2      588.97      577.66     11.47 o 
  -3   4   2      188.00      212.80      6.94 o 
  -2   4   2      235.48      221.32      5.09 o 
  -1   4   2     3028.63     3166.07     24.37 o 
   1   4   2      319.29      362.20      6.34 o 
   2   4   2      555.91      596.78      8.69 o 
   3   4   2      355.28      328.31      6.87 o 
   4   4   2     1041.03     1011.60     13.08 o 
   5   4   2      359.12      352.81      8.31 o 
   6   4   2     1656.52     1687.29     28.95 o 
   7   4   2       87.16       81.31      8.62 o 
   8   4   2      171.75      212.20     13.37 o 
  -7   5   2      172.88      165.04     11.66 o 
  -6   5   2        0.15        9.04      4.44 o 
  -5   5   2      116.11      112.98      7.00 o 
  -4   5   2      142.97      131.49      6.92 o 
  -3   5   2        0.33       -2.82      2.85 o 
  -2   5   2      693.68      696.75     10.04 o 
  -1   5   2      422.46      418.79      8.79 o 
   0   5   2      699.76      672.66     13.64 o 
   1   5   2      366.89      370.90      7.30 o 
   2   5   2      808.72      815.17     11.09 o 
   3   5   2       27.97       24.58      2.87 o 
   4   5   2      461.62      493.76      9.54 o 
   5   5   2      390.07      362.34      8.82 o 
   6   5   2      298.42      336.39     14.79 o 
   7   5   2        7.50        1.40      5.19 o 
   8   5   2      175.29      203.97     13.92 o 
  -7   6   2       25.06       27.34      6.81 o 
  -6   6   2      100.43       84.07      8.87 o 
  -5   6   2      262.68      234.83     12.00 o 
  -4   6   2       79.25       92.86      8.15 o 
  -3   6   2      164.87      168.95      9.60 o 
  -2   6   2      168.78      162.34      8.62 o 
  -1   6   2      319.80      319.80     21.51 o 
   0   6   2      160.86      163.30      5.77 o 
   1   6   2      144.31      137.86      5.40 o 
   2   6   2       29.49       31.84      3.35 o 
   3   6   2        2.61        2.67      2.39 o 
   4   6   2       21.55       24.53      3.47 o 
   5   6   2       93.39      101.17      9.12 o 
   6   6   2        2.75        4.58      5.11 o 
   7   6   2        5.40       10.49      6.28 o 
  -6   7   2      113.98       98.77      9.65 o 
  -5   7   2      378.51      405.98     16.32 o 
  -4   7   2        0.02        3.32      4.02 o 
  -3   7   2      130.43      117.94      8.87 o 
  -2   7   2      334.25      338.51     12.67 o 
  -1   7   2       92.52       92.77      5.56 o 
   0   7   2      414.63      392.40      8.93 o 
   1   7   2      700.64      679.01     11.59 o 
   2   7   2       56.47       57.45      4.42 o 
   3   7   2        1.35        0.59      4.16 o 
   4   7   2       81.59       80.44      8.71 o 
   5   7   2        6.53       12.03      5.80 o 
   6   7   2        0.09       -1.17      5.22 o 
   7   7   2       56.79       56.17      9.46 o 
  -5   8   2       20.62       29.91      6.86 o 
  -4   8   2      139.54      147.91     10.77 o 
  -3   8   2      226.30      237.00     12.00 o 
  -2   8   2       55.02       53.21      6.67 o 
  -1   8   2      145.24      149.70      8.96 o 
   0   8   2      165.47      173.27      8.75 o 
   1   8   2      176.22      156.67      6.61 o 
   2   8   2       43.53       52.15      7.31 o 
   3   8   2      336.23      332.09     15.04 o 
   4   8   2       91.03       98.47      9.93 o 
   5   8   2        0.16        4.94      5.89 o 
   6   8   2       18.81       14.12      7.28 o 
  -4   9   2       86.73       86.80      9.35 o 
  -3   9   2      279.30      296.57     14.23 o 
  -2   9   2        0.90       -5.27      4.05 o 
  -1   9   2      145.17      139.68      9.60 o 
   0   9   2       94.93       91.98     11.23 o 
   1   9   2       40.03       43.81      7.81 o 
   2   9   2      112.27      129.52     10.99 o 
   3   9   2      255.29      239.54     13.98 o 
   4   9   2       68.21       71.49      9.82 o 
   5   9   2       24.60       22.54      7.90 o 
  -2  10   2       77.34       80.67      8.82 o 
  -1  10   2      205.19      214.82     12.22 o 
   1  10   2       70.96       76.98      9.65 o 
   2  10   2       65.52       66.46      9.91 o 
   3  10   2       16.98        9.77      6.98 o 
  -1  -9   3       95.69       82.87     11.33 o 
   0  -9   3      148.95      164.40     14.70 o 
   1  -9   3        5.40       -3.07      8.01 o 
  -4  -8   3       52.42       41.07      9.21 o 
  -3  -8   3       42.52       33.32      8.48 o 
  -2  -8   3        4.32        1.95      6.36 o 
  -1  -8   3      205.54      187.95     14.06 o 
   0  -8   3      125.73      117.52     11.91 o 
   1  -8   3       16.63        7.62      7.98 o 
   2  -8   3      171.26      185.55     15.54 o 
   3  -8   3      125.39      136.58     13.37 o 
   4  -8   3        1.56       -1.31      4.80 o 
  -5  -7   3       73.72       75.62     10.38 o 
  -4  -7   3       76.07       66.97      9.54 o 
  -3  -7   3        0.33       -3.88      5.30 o 
  -2  -7   3       88.28       94.45      9.96 o 
  -1  -7   3       71.45       61.30      8.76 o 
   0  -7   3        6.03        4.80      6.45 o 
   1  -7   3      162.35      151.79     13.09 o 
   2  -7   3      380.39      378.66     18.00 o 
   3  -7   3       24.38       30.21      5.96 o 
   4  -7   3       49.32       47.91      7.28 o 
   5  -7   3       66.21       62.05      8.23 o 
  -6  -6   3       62.83       77.71     10.49 o 
  -5  -6   3       25.76       23.33      7.31 o 
  -4  -6   3       20.27       22.15      6.61 o 
  -3  -6   3        4.57       -3.99      4.88 o 
  -2  -6   3       45.26       41.21      7.31 o 
  -1  -6   3      159.08      150.64     11.61 o 
   0  -6   3       10.88       16.69      6.72 o 
   1  -6   3      178.33      169.07      7.10 o 
   2  -6   3      107.61      126.17      6.69 o 
   3  -6   3        2.89       -0.50      3.06 o 
   4  -6   3      136.43      140.59      7.51 o 
   5  -6   3      131.96      144.06     10.18 o 
   6  -6   3        0.98       -3.32      4.60 o 
  -7  -5   3        6.15       -5.97      5.75 o 
  -6  -5   3       82.19       76.93      9.35 o 
  -5  -5   3      152.40      157.65     11.24 o 
  -4  -5   3       69.65       74.44      8.48 o 
  -3  -5   3      226.54      241.58     12.78 o 
  -2  -5   3      585.48      561.59     17.33 o 
  -1  -5   3       63.27       67.91      7.67 o 
   0  -5   3      343.83      323.36      7.44 o 
   1  -5   3      157.17      166.03      6.43 o 
   2  -5   3       87.12       87.22      5.55 o 
   3  -5   3       46.97       49.93      4.76 o 
   4  -5   3       24.45       25.95      4.19 o 
   5  -5   3       40.70       37.95      6.22 o 
   6  -5   3       23.94       14.98      5.64 o 
   7  -5   3       28.25       22.68      6.70 o 
  -7  -4   3        2.51        2.06      5.11 o 
  -6  -4   3      188.89      182.93     11.52 o 
  -5  -4   3        3.85       10.97      5.08 o 
  -4  -4   3      194.93      181.95     10.55 o 
  -3  -4   3     1317.50     1306.63     25.08 o 
  -2  -4   3      380.62      394.51     13.59 o 
  -1  -4   3      490.27      501.65      7.11 o 
   0  -4   3      472.64      471.86      7.89 o 
   1  -4   3      172.44      174.75      5.71 o 
   2  -4   3       87.42       94.61      5.03 o 
   3  -4   3      611.15      616.65     11.46 o 
   4  -4   3      163.11      159.57      9.93 o 
   5  -4   3       53.15       57.16      6.31 o 
   6  -4   3       14.52        9.01      4.77 o 
   7  -4   3       95.95       96.43      9.35 o 
  -8  -3   3        0.60        2.62      4.66 o 
  -7  -3   3      102.84      111.44      7.14 o 
  -6  -3   3      108.74      113.76      9.15 o 
  -5  -3   3        5.22        1.14      4.13 o 
  -4  -3   3      373.68      352.54     12.42 o 
  -3  -3   3     1007.91     1057.10     20.70 o 
  -2  -3   3       20.32       15.10      3.99 o 
  -1  -3   3     4822.88     5054.93     54.94 o 
   0  -3   3     2963.45     3105.59     23.53 o 
   1  -3   3        0.46        2.74      2.23 o 
   2  -3   3     2207.92     2262.51     32.88 o 
   3  -3   3      238.86      228.36      6.80 o 
   4  -3   3      121.42      112.05      5.74 o 
   5  -3   3      160.23      153.89      6.83 o 
   6  -3   3      569.07      587.59     17.58 o 
   7  -3   3       48.63       42.83      6.70 o 
   8  -3   3        8.00        7.95      5.22 o 
  -8  -2   3       81.44       80.47      9.71 o 
  -7  -2   3       87.48       91.99      9.51 o 
  -6  -2   3        0.64        0.17      2.71 o 
  -5  -2   3       12.47       10.94      4.13 o 
  -4  -2   3      266.53      274.25     10.07 o 
  -3  -2   3        0.51        1.76      2.68 o 
  -2  -2   3      692.14      650.90     14.12 o 
  -1  -2   3     1229.13     1291.15     20.40 o 
   0  -2   3     4550.47     4521.26     33.94 o 
   1  -2   3     2664.73     2836.40     22.20 o 
   2  -2   3     3576.23     3637.25     27.91 o 
   3  -2   3        1.65       -1.00      1.79 o 
   4  -2   3      126.40      150.93      5.78 o 
   5  -2   3      402.28      385.19     12.78 o 
   6  -2   3      553.29      522.55     16.13 o 
   7  -2   3       12.87       10.74      5.02 o 
   8  -2   3      178.85      177.65     11.58 o 
  -8  -1   3       83.73      107.59     11.16 o 
  -7  -1   3       25.81       21.85      6.50 o 
  -6  -1   3        0.91       -3.43      4.05 o 
  -5  -1   3      792.97      769.49     12.56 o 
  -4  -1   3      832.01      832.90      8.52 o 
  -3  -1   3      231.15      241.82      5.20 o 
  -2  -1   3     1008.99     1003.84     16.02 o 
  -1  -1   3     1038.02     1091.14     16.71 o 
   0  -1   3      974.15      962.44      7.54 o 
   1  -1   3     3065.74     2990.05     23.98 o 
   2  -1   3      614.95      611.11      8.58 o 
   3  -1   3        6.51        2.75      1.76 o 
   4  -1   3      954.18      978.70     18.08 o 
   5  -1   3      237.31      204.75      9.26 o 
   6  -1   3       15.57       20.37      4.83 o 
   7  -1   3       15.08        6.45      4.41 o 
   8  -1   3      298.56      279.11     13.62 o 
  -8   0   3       20.72       18.78      7.62 o 
  -7   0   3        0.92       -3.68      4.66 o 
  -6   0   3      486.24      494.18     17.44 o 
  -5   0   3      917.86      952.77     10.27 o 
  -4   0   3        1.27        2.08      1.33 o 
  -3   0   3      606.42      589.42      7.01 o 
  -2   0   3        6.85        9.33      1.19 o 
  -1   0   3       13.57        8.71      1.18 o 
   0   0   3     1568.78     1544.37     24.89 o 
   1   0   3       15.46        8.31      1.65 o 
   2   0   3     1061.13     1030.32     11.10 o 
   3   0   3      184.56      183.04      6.98 o 
   4   0   3      341.88      316.24      9.93 o 
   5   0   3      119.79      109.88      7.20 o 
   6   0   3        1.17        0.17      3.52 o 
   7   0   3      208.97      184.21     10.27 o 
   8   0   3       54.19       57.00      7.45 o 
   9   0   3        0.35        3.74      4.97 o 
  -8   1   3       16.25       12.17      7.31 o 
  -7   1   3       71.92       55.61      8.45 o 
  -4   1   3      244.73      238.50      5.47 o 
  -3   1   3      336.27      322.30      5.54 o 
  -2   1   3     2383.40     2471.77     30.39 o 
  -1   1   3        0.21       -0.90      1.62 o 
   0   1   3       11.99       17.46      2.18 o 
   1   1   3     5210.48     5106.55     32.86 o 
   2   1   3       97.35      101.06      4.80 o 
   3   1   3     2638.93     2597.72     29.52 o 
   4   1   3      644.96      648.06     14.01 o 
   5   1   3        0.11       -2.29      2.73 o 
   6   1   3       31.13       28.91      4.99 o 
   7   1   3       90.29       91.99      7.87 o 
   8   1   3        0.13        8.43      4.97 o 
   9   1   3        4.74       10.88      4.99 o 
  -8   2   3        9.06       -3.32      6.95 o 
  -7   2   3      116.10      124.06      9.92 o 
  -6   2   3      156.79      156.60      7.00 o 
  -5   2   3      125.29      122.41      7.78 o 
  -4   2   3      632.22      642.52     10.68 o 
  -3   2   3     2605.62     2582.39     22.61 o 
  -2   2   3       15.21       21.05      2.34 o 
  -1   2   3       87.81      112.51      4.17 o 
   0   2   3      590.83      659.23      9.01 o 
   1   2   3       38.82       24.50      2.71 o 
   2   2   3      425.03      444.76      9.40 o 
   3   2   3      979.86     1007.55     16.16 o 
   4   2   3      140.55      141.30      6.75 o 
   5   2   3       36.94       27.04      4.27 o 
   6   2   3      183.51      191.13      9.29 o 
   7   2   3       14.46       12.17      4.41 o 
   8   2   3        4.65        3.15      4.21 o 
   9   2   3       31.11       23.63      5.89 o 
  -8   3   3        4.00        2.48      4.74 o 
  -7   3   3      103.56      107.98      7.10 o 
  -6   3   3       41.05       36.61      4.44 o 
  -5   3   3       73.14       59.82      5.11 o 
  -4   3   3     1251.91     1256.30     16.30 o 
  -3   3   3      581.98      645.31     10.67 o 
  -2   3   3      185.61      194.47      5.94 o 
  -1   3   3     3333.93     3390.77     26.62 o 
   0   3   3      803.34      824.90     13.39 o 
   1   3   3        0.28       -2.40      1.65 o 
   2   3   3     1441.62     1482.84     19.84 o 
   3   3   3       66.23       67.80      4.91 o 
   4   3   3       58.06       66.21      5.52 o 
   5   3   3      288.64      276.18      9.82 o 
   6   3   3      142.99      149.28      8.65 o 
   7   3   3       29.98       31.03      5.50 o 
   8   3   3       45.81       36.92      5.82 o 
  -8   4   3       44.54       42.13      7.51 o 
  -7   4   3       95.93       92.39      6.97 o 
  -6   4   3        8.54        2.69      4.42 o 
  -5   4   3      316.23      310.51      9.79 o 
  -4   4   3      195.56      189.57      7.60 o 
  -3   4   3       61.03       38.99      5.57 o 
  -2   4   3     2178.96     2153.41     21.49 o 
  -1   4   3     1629.09     1773.09     25.66 o 
   0   4   3      535.30      515.71      7.52 o 
   1   4   3     1085.38     1111.09     12.23 o 
   2   4   3      445.79      454.90     10.70 o 
   3   4   3       33.26       30.50      3.82 o 
   4   4   3      261.80      246.07      8.87 o 
   5   4   3      147.90      149.14      8.31 o 
   6   4   3      181.76      171.44      7.11 o 
   7   4   3        0.18        2.12      3.02 o 
   8   4   3       14.93       10.88      6.22 o 
  -7   5   3        2.11        3.04      4.83 o 
  -6   5   3       18.43       19.95      4.73 o 
  -5   5   3       26.64       30.10      4.76 o 
  -4   5   3       80.11       75.84      8.73 o 
  -3   5   3       24.81       25.85      3.92 o 
  -2   5   3      452.31      429.11     12.58 o 
  -1   5   3     1976.94     2106.29     18.88 o 
   0   5   3        5.70        5.26      1.89 o 
   1   5   3     4423.20     4438.69     32.94 o 
   2   5   3     1448.84     1394.10     15.52 o 
   3   5   3      522.16      533.59      9.63 o 
   4   5   3      484.64      486.28      9.79 o 
   5   5   3      210.36      204.15      7.26 o 
   6   5   3       15.06       19.44      3.65 o 
   7   5   3       14.93       20.48      6.33 o 
   8   5   3      150.06      182.87     13.20 o 
  -7   6   3       11.75       17.38      6.19 o 
  -6   6   3      167.85      160.02     11.24 o 
  -5   6   3      261.11      269.06      9.79 o 
  -4   6   3        1.16       -2.65      3.49 o 
  -3   6   3      270.68      287.56     11.89 o 
  -2   6   3      125.53      131.36      8.45 o 
  -1   6   3        8.56       11.20      2.69 o 
   0   6   3     1307.90     1209.90     20.79 o 
   1   6   3     1102.31     1132.72     14.33 o 
   2   6   3       26.29       33.45      5.02 o 
   3   6   3      388.74      432.18      9.30 o 
   4   6   3      378.74      395.84      9.34 o 
   5   6   3        9.12        7.18      4.52 o 
   6   6   3       13.91       22.21      6.31 o 
   7   6   3       86.28       82.42      9.71 o 
  -6   7   3      276.58      289.99     14.93 o 
  -5   7   3      139.54      130.39     10.24 o 
  -4   7   3      252.33      232.03     11.97 o 
  -3   7   3      179.23      177.85     10.35 o 
  -2   7   3       76.42       78.18      7.42 o 
  -1   7   3      153.29      166.10      9.29 o 
   1   7   3       79.64       74.92      7.06 o 
   2   7   3        4.67        4.35      2.83 o 
   3   7   3      256.34      259.74      8.08 o 
   4   7   3      200.64      208.07     12.33 o 
   5   7   3       25.66       33.09      7.06 o 
   6   7   3      110.50      101.76     10.55 o 
   7   7   3       48.70       64.54      9.71 o 
  -5   8   3       22.39       25.03      6.86 o 
  -4   8   3      310.10      273.86     13.73 o 
  -3   8   3      540.16      532.49     17.63 o 
  -2   8   3       14.85       16.99      5.05 o 
  -1   8   3      437.97      426.12     14.40 o 
   0   8   3       57.36       61.26      4.73 o 
   1   8   3        0.04       -3.81      2.54 o 
   2   8   3      173.62      162.63      6.99 o 
   3   8   3      196.76      180.05     11.77 o 
   4   8   3        2.70        5.19      5.44 o 
   5   8   3        0.61        7.37      5.86 o 
   6   8   3       20.02       19.06      7.34 o 
  -4   9   3      133.09      158.51     11.64 o 
  -3   9   3      103.18      109.57      9.71 o 
  -2   9   3      101.24       94.90      8.76 o 
  -1   9   3      251.30      232.87     11.58 o 
   0   9   3       44.84       37.92      6.17 o 
   1   9   3       31.82       33.19      4.45 o 
   2   9   3      266.13      258.35     13.53 o 
   3   9   3       46.59       29.63      7.20 o 
   4   9   3        1.16        2.76      6.03 o 
   5   9   3       43.45       36.78      8.37 o 
  -2  10   3      197.49      219.65     13.03 o 
  -1  10   3      127.79      136.61     10.32 o 
   0  10   3        0.05       -2.18      4.27 o 
   1  10   3      210.62      218.00     14.54 o 
   2  10   3       31.17       21.07      7.25 o 
   3  10   3        0.04        0.86      5.89 o 
  -3  -8   4        1.19       -4.32      6.28 o 
  -2  -8   4      100.10       74.25     10.83 o 
  -1  -8   4       55.23       49.22      9.54 o 
   0  -8   4        3.51       -9.18      7.09 o 
   1  -8   4      115.85      106.95     12.56 o 
   2  -8   4      226.61      258.40     17.72 o 
   3  -8   4        6.95        5.64      8.51 o 
  -4  -7   4       19.38       22.80      7.78 o 
  -3  -7   4       45.46       33.01      8.37 o 
  -2  -7   4      153.27      125.62     11.41 o 
  -1  -7   4       35.22       36.05      8.40 o 
   0  -7   4      109.02      107.84     11.30 o 
   1  -7   4      285.60      301.54     16.91 o 
   2  -7   4       49.12       49.36     10.21 o 
   3  -7   4       43.80       30.94      9.15 o 
   4  -7   4      151.34      172.88     11.16 o 
  -6  -6   4       25.38       12.56      7.84 o 
  -5  -6   4       22.64       13.87      7.39 o 
  -4  -6   4       21.95       28.07      7.59 o 
  -3  -6   4      142.94      150.70     11.80 o 
  -2  -6   4      112.96      109.66     10.02 o 
  -1  -6   4       12.83       16.80      6.53 o 
   0  -6   4      135.92      157.09     12.42 o 
   1  -6   4      189.24      203.07     13.92 o 
   2  -6   4        2.11        5.10      3.15 o 
   3  -6   4      152.75      152.01      7.60 o 
   4  -6   4      233.39      237.26      9.22 o 
   5  -6   4       15.66       20.23      5.97 o 
   6  -6   4       25.30       22.91      6.75 o 
  -6  -5   4       69.05       97.21     10.60 o 
  -5  -5   4        2.03        1.28      5.30 o 
  -4  -5   4      174.63      179.08     12.05 o 
  -3  -5   4      277.49      263.20     13.59 o 
  -2  -5   4      140.59      156.45     11.44 o 
  -1  -5   4      139.73      138.51     11.11 o 
   0  -5   4      306.49      319.98     15.01 o 
   1  -5   4       20.58       19.98      3.34 o 
   2  -5   4       21.61       25.21      3.72 o 
   3  -5   4      463.38      451.97     11.06 o 
   4  -5   4      119.05      131.09     13.13 o 
   5  -5   4       31.94       28.39      4.51 o 
   6  -5   4       88.20       91.24      8.93 o 
  -7  -4   4      112.67      135.11      8.22 o 
  -6  -4   4       59.70       73.47      9.12 o 
  -5  -4   4      197.24      202.07     12.33 o 
  -4  -4   4      236.36      230.25     12.42 o 
  -3  -4   4       55.07       58.51      7.51 o 
  -2  -4   4      187.79      173.64     11.02 o 
  -1  -4   4      204.97      163.76     10.80 o 
   0  -4   4       52.61       53.73      4.73 o 
   1  -4   4      247.19      243.40      6.74 o 
   2  -4   4       57.85       53.40      4.29 o 
   3  -4   4      195.48      208.94      7.56 o 
   4  -4   4        0.15        1.37      2.97 o 
   5  -4   4       45.45       42.07      4.58 o 
   6  -4   4      154.65      173.08     11.02 o 
   7  -4   4       17.99       12.95      5.61 o 
  -7  -3   4       75.93       95.45      9.85 o 
  -6  -3   4        4.76        4.82      3.37 o 
  -5  -3   4       59.66       62.31      7.65 o 
  -4  -3   4      384.08      398.00     14.45 o 
  -3  -3   4        0.04        1.09      4.02 o 
  -2  -3   4      883.99      826.16     18.89 o 
  -1  -3   4      948.99      968.49     20.23 o 
   0  -3   4      550.66      513.70      9.50 o 
   1  -3   4       24.27       21.73      2.62 o 
   2  -3   4     1059.75      993.61     13.48 o 
   3  -3   4       25.12       28.85      5.59 o 
   4  -3   4       59.93       45.65      4.36 o 
   5  -3   4      205.08      214.06      7.77 o 
   6  -3   4       14.49       16.94      5.11 o 
   7  -3   4        0.59        2.59      4.69 o 
   8  -3   4        0.46       -3.88      4.41 o 
  -8  -2   4       26.93       29.07      7.73 o 
  -7  -2   4       33.66       42.66      7.53 o 
  -6  -2   4        0.58       -0.19      2.84 o 
  -5  -2   4       91.31       80.80      8.37 o 
  -4  -2   4      240.19      258.35     11.19 o 
  -3  -2   4      158.47      141.35      8.40 o 
  -2  -2   4     1327.39     1286.24     22.04 o 
  -1  -2   4      558.06      588.51     14.37 o 
   0  -2   4       23.32       20.13      2.82 o 
   1  -2   4     4347.50     4532.80     68.21 o 
   2  -2   4      233.30      230.19      6.15 o 
   3  -2   4       27.45       24.00      2.98 o 
   4  -2   4      120.86      124.44      5.80 o 
   5  -2   4      159.43      162.71     10.94 o 
   6  -2   4        5.78       -3.24      3.57 o 
   7  -2   4        3.09        0.31      4.10 o 
   8  -2   4       40.83       42.16      7.23 o 
  -8  -1   4        6.01        6.81      6.58 o 
  -7  -1   4       21.67       24.69      6.92 o 
  -6  -1   4       62.17       61.75      7.95 o 
  -5  -1   4      136.00      139.16      6.32 o 
  -4  -1   4      166.78      159.37      6.18 o 
  -3  -1   4       87.37       88.95      4.67 o 
  -2  -1   4      300.54      312.36      6.87 o 
  -1  -1   4      427.97      451.74      6.96 o 
   0  -1   4     3149.25     3141.05     18.86 o 
   1  -1   4     3220.59     3283.44     24.73 o 
   2  -1   4     2164.52     2205.76     19.78 o 
   3  -1   4     1207.51     1251.82     15.43 o 
   4  -1   4     2010.74     1945.86     20.32 o 
   5  -1   4       18.94       12.78      4.19 o 
   6  -1   4      111.30       89.85      7.95 o 
   7  -1   4      114.94      104.47      8.93 o 
   8  -1   4      122.88      120.17     10.10 o 
  -8   0   4        4.66        4.88      6.67 o 
  -7   0   4      151.33      141.44     11.91 o 
  -6   0   4      423.53      468.67     17.58 o 
  -5   0   4       19.14       19.92      5.50 o 
  -4   0   4      502.37      488.59      6.73 o 
  -3   0   4       63.39       81.34      2.97 o 
  -2   0   4      476.79      497.62      5.83 o 
  -1   0   4      448.60      427.87      5.19 o 
   0   0   4      478.62      479.46      6.96 o 
   1   0   4      489.76      533.96      7.87 o 
   2   0   4        0.31       -0.17      1.48 o 
   3   0   4     2428.08     2419.72     21.71 o 
   4   0   4     1577.61     1520.78     23.88 o 
   5   0   4      235.44      250.59     10.35 o 
   6   0   4      305.46      322.97     12.61 o 
   7   0   4       95.95       93.05      8.37 o 
   8   0   4        1.57       -2.62      4.32 o 
  -8   1   4       32.71       36.75      9.18 o 
  -7   1   4      146.25      154.61     12.86 o 
  -6   1   4       51.12       62.11      8.26 o 
  -5   1   4       41.67       35.38      3.62 o 
  -4   1   4      366.18      357.52      7.69 o 
  -3   1   4     1973.10     1976.93     22.23 o 
  -2   1   4      472.44      495.89      5.88 o 
  -1   1   4      428.18      498.94      9.95 o 
   0   1   4     1026.27     1038.34      8.79 o 
   1   1   4       27.65       36.88      3.31 o 
   2   1   4     1402.71     1385.18     19.03 o 
   3   1   4     1811.57     1807.37     24.00 o 
   4   1   4       30.16       36.13      4.21 o 
   5   1   4       39.63       35.32      4.94 o 
   6   1   4      505.03      513.26     10.55 o 
   7   1   4        0.44        0.45      3.77 o 
   8   1   4       44.10       40.63      6.11 o 
   9   1   4       37.15       29.02      6.03 o 
  -8   2   4       67.89       74.81     11.36 o 
  -7   2   4      110.15      118.74      7.04 o 
  -6   2   4       22.97       24.82      6.24 o 
  -5   2   4      271.04      251.39      7.85 o 
  -4   2   4     1311.67     1337.12     16.43 o 
  -3   2   4     1095.04     1143.09     26.74 o 
  -2   2   4     1308.93     1379.37     18.68 o 
  -1   2   4     3980.33     4368.98     70.03 o 
   0   2   4       24.39       33.20      2.67 o 
   1   2   4     1422.69     1437.24     19.00 o 
   2   2   4      550.12      584.55     11.69 o 
   3   2   4        7.57        8.54      2.62 o 
   4   2   4       13.11       11.97      3.21 o 
   5   2   4      106.96       90.10      6.86 o 
   6   2   4       90.39       83.34      7.17 o 
   7   2   4       18.94       11.72      4.52 o 
   8   2   4       31.06       20.70      5.41 o 
   9   2   4       24.93       16.18      5.64 o 
  -8   3   4       45.29       56.36     10.80 o 
  -7   3   4       89.47       86.13      6.54 o 
  -6   3   4       30.95       19.90      4.14 o 
  -5   3   4      202.26      203.02      7.85 o 
  -4   3   4      344.74      345.52     23.10 o 
  -3   3   4       74.93       76.93      6.77 o 
  -2   3   4     1354.92     1414.91     16.28 o 
  -1   3   4     2056.28     2193.32     20.52 o 
   0   3   4      256.56      252.46      7.84 o 
   1   3   4       17.94       27.46      3.32 o 
   2   3   4      651.95      647.14     12.86 o 
   3   3   4      181.76      178.91      7.51 o 
   4   3   4      158.26      155.69      7.62 o 
   5   3   4      749.75      724.65     16.43 o 
   6   3   4      124.41      118.17      8.15 o 
   7   3   4       21.52       12.47      4.85 o 
   8   3   4       32.21       28.26      6.08 o 
  -8   4   4       67.49       73.49      9.12 o 
  -7   4   4        0.49       -3.55      3.62 o 
  -6   4   4      129.38      121.30      7.29 o 
  -5   4   4      267.24      264.22      9.50 o 
  -4   4   4        5.19        5.25      3.29 o 
  -3   4   4      545.06      527.00     11.06 o 
  -2   4   4     1887.50     1879.57     29.67 o 
  -1   4   4      223.27      223.29      4.68 o 
   0   4   4       24.90       23.86      3.66 o 
   1   4   4     2392.48     2392.70     29.21 o 
   2   4   4      202.90      188.42      7.67 o 
   3   4   4       90.97       87.95      6.17 o 
   4   4   4      582.09      586.56     13.98 o 
   5   4   4      102.19      108.96      7.84 o 
   6   4   4        2.44       -0.59      3.74 o 
   7   4   4       59.87       64.98      7.17 o 
   8   4   4       19.77       22.07      4.57 o 
  -7   5   4       88.83       98.55     16.04 o 
  -6   5   4       36.47       44.78      9.36 o 
  -5   5   4       59.98       70.32      6.18 o 
  -4   5   4        1.06       -1.76      3.31 o 
  -3   5   4      598.53      590.43     12.38 o 
  -2   5   4       59.93       61.89      5.83 o 
  -1   5   4        2.52        4.13      1.82 o 
   0   5   4     1689.99     1682.55     16.64 o 
   1   5   4     1151.71     1111.62     13.32 o 
   2   5   4       96.19       93.06      6.21 o 
   3   5   4      239.38      241.78      7.02 o 
   4   5   4      196.78      210.34      7.08 o 
   5   5   4       15.89       13.23      3.32 o 
   6   5   4      107.86      109.23      6.40 o 
   7   5   4       36.07       37.33      4.78 o 
   8   5   4       33.23       29.55      7.73 o 
  -7   6   4       89.54      131.81     11.08 o 
  -6   6   4       47.55       40.49      6.72 o 
  -5   6   4       24.86       29.99      5.18 o 
  -4   6   4      187.89      211.44      8.85 o 
  -3   6   4      171.60      182.62     10.07 o 
  -2   6   4       53.96       65.21      6.58 o 
  -1   6   4      666.79      672.88     10.39 o 
   0   6   4     1148.03     1130.71     14.04 o 
   1   6   4      113.41      121.62      7.31 o 
   2   6   4       80.35       74.02      4.53 o 
   3   6   4      442.98      450.35     10.76 o 
   4   6   4      286.87      278.61      8.76 o 
   5   6   4      138.03      141.97      6.99 o 
   6   6   4       58.90       72.43      7.27 o 
   7   6   4       34.83       29.83      7.25 o 
  -6   7   4       41.89       52.21      7.92 o 
  -5   7   4      193.63      202.60     12.47 o 
  -4   7   4      105.31      104.52      9.12 o 
  -3   7   4        2.84       12.75      4.63 o 
  -2   7   4        4.27        4.66      4.19 o 
  -1   7   4      101.04      109.32      8.45 o 
   0   7   4       67.03       61.40      4.91 o 
   1   7   4       28.34       24.46      4.87 o 
   2   7   4      124.01      129.37      6.18 o 
   3   7   4     1220.22     1155.71     16.45 o 
   4   7   4       28.94       29.78      6.81 o 
   5   7   4      150.64      152.21     11.24 o 
   6   7   4      156.06      169.70     12.56 o 
   7   7   4        0.66       -4.30      5.08 o 
  -5   8   4      116.25      103.07      9.93 o 
  -4   8   4      257.45      277.35     13.90 o 
  -3   8   4      129.00      127.79      9.71 o 
  -2   8   4      185.72      180.69     10.60 o 
  -1   8   4      183.01      186.19     10.21 o 
   0   8   4        7.94        8.90      3.00 o 
   1   8   4       32.90       31.69      4.52 o 
   2   8   4      603.01      619.03     27.04 o 
   3   8   4       83.60       83.52      5.61 o 
   4   8   4       28.15       29.97      6.78 o 
   5   8   4      186.39      183.46     13.48 o 
   6   8   4       38.81       48.86      8.96 o 
  -4   9   4      124.80      123.63     10.83 o 
  -3   9   4        3.64        1.98      4.83 o 
  -2   9   4      487.78      473.00     16.74 o 
  -1   9   4      191.45      168.81     10.63 o 
   0   9   4       14.98       15.54      5.08 o 
   1   9   4      199.73      194.49      7.79 o 
   2   9   4       24.84       18.76      4.02 o 
   3   9   4        5.34       12.42      6.00 o 
   4   9   4       21.53       24.16      7.45 o 
   5   9   4       81.33       70.90     10.21 o 
  -2  10   4      216.79      214.74     12.84 o 
  -1  10   4      135.19      130.50     10.32 o 
   0  10   4      129.53      124.36      9.85 o 
   1  10   4      345.93      341.05     14.15 o 
   2  10   4        1.38       -0.31      5.16 o 
   3  10   4       54.44       61.66      9.26 o 
  -1  -8   5        6.81       -5.41      7.48 o 
   0  -8   5       40.96       47.91     10.49 o 
   1  -8   5      150.94      148.05     14.62 o 
  -4  -7   5        2.13       -5.86      6.67 o 
  -3  -7   5       25.67       16.43      8.06 o 
  -2  -7   5       77.21       85.49     10.63 o 
  -1  -7   5       14.62       15.76      7.81 o 
   0  -7   5      164.50      167.16     14.54 o 
   1  -7   5      201.51      202.51     15.57 o 
   2  -7   5        6.98       11.77      8.79 o 
   3  -7   5      233.10      274.22     17.52 o 
   4  -7   5      173.49      201.06     16.04 o 
  -5  -6   5        8.66        7.37      7.20 o 
  -4  -6   5      164.24      153.80     12.95 o 
  -3  -6   5       39.07       18.64      7.28 o 
  -2  -6   5       11.94       16.88      7.20 o 
  -1  -6   5       36.91       48.66      8.57 o 
   0  -6   5      187.15      186.28     13.76 o 
   1  -6   5        1.07        5.92      6.84 o 
   2  -6   5      115.96      123.19     12.70 o 
   3  -6   5      175.91      178.35     14.54 o 
   4  -6   5       66.07       77.60      6.39 o 
   5  -6   5       31.36       38.08      5.41 o 
  -6  -5   5       18.50       10.97      7.20 o 
  -5  -5   5       87.75       97.27     10.66 o 
  -4  -5   5      126.67      121.43     10.74 o 
  -3  -5   5       53.33       48.52      8.20 o 
  -2  -5   5       53.13       65.93      8.76 o 
  -1  -5   5      312.88      317.47     15.21 o 
   0  -5   5      124.14      126.23     11.33 o 
   1  -5   5        0.09        7.14      7.23 o 
   2  -5   5      177.43      171.97      7.28 o 
   3  -5   5      221.34      225.36      8.40 o 
   4  -5   5       37.64       36.86      4.88 o 
   5  -5   5      116.79      116.37      7.51 o 
   6  -5   5      105.39      129.02     10.49 o 
  -7  -4   5       60.48       55.50      8.51 o 
  -6  -4   5       18.81       18.27      7.16 o 
  -5  -4   5      112.72      110.69     10.32 o 
  -4  -4   5       66.32       52.87      7.90 o 
  -3  -4   5        4.69        4.21      5.44 o 
  -2  -4   5      450.20      426.40     16.13 o 
  -1  -4   5      448.53      430.25     16.13 o 
   0  -4   5       14.59       15.23      6.64 o 
   1  -4   5       33.69       31.54      4.16 o 
   2  -4   5      361.55      363.97      9.15 o 
   3  -4   5        0.25       -2.32      7.14 o 
   4  -4   5       64.80       63.45      5.27 o 
   5  -4   5      181.23      184.95      7.97 o 
   6  -4   5       41.79       39.14      4.98 o 
   7  -4   5       12.16       14.09      6.05 o 
  -7  -3   5        0.74       -1.14      4.52 o 
  -6  -3   5       55.47       58.13      5.78 o 
  -5  -3   5       85.08       80.81      7.63 o 
  -4  -3   5      136.39      158.90     10.80 o 
  -3  -3   5       53.07       54.52      7.20 o 
  -2  -3   5      632.39      611.48     17.52 o 
  -1  -3   5      307.75      289.21     12.84 o 
   0  -3   5        1.80        1.28      1.66 o 
   1  -3   5     1328.83     1327.93     15.44 o 
   2  -3   5      228.27      217.31      6.83 o 
   3  -3   5        0.65        0.65      2.50 o 
   4  -3   5      105.20      102.50      9.96 o 
   5  -3   5      178.93      187.63      7.60 o 
   6  -3   5        0.39       -1.44      3.10 o 
   7  -3   5       83.28       72.80      8.62 o 
  -7  -2   5       26.01       35.69      7.78 o 
  -6  -2   5      146.47      138.17     10.91 o 
  -5  -2   5      449.30      463.10     11.28 o 
  -4  -2   5        2.96        4.08      3.05 o 
  -3  -2   5      942.46      910.40     14.19 o 
  -2  -2   5      380.67      367.90      8.73 o 
  -1  -2   5       48.13       51.96      2.36 o 
   0  -2   5     1929.16     1879.71     13.96 o 
   1  -2   5      480.94      443.43      9.02 o 
   2  -2   5        0.17        0.00      1.99 o 
   3  -2   5        2.17        1.61      3.64 o 
   4  -2   5      157.77      154.37      6.72 o 
   5  -2   5       24.29       23.89      4.03 o 
   6  -2   5       38.89       41.21      6.42 o 
   7  -2   5       46.23       44.76      7.12 o 
   8  -2   5       34.94       19.75      6.42 o 
  -8  -1   5        8.06       11.75      7.48 o 
  -7  -1   5       84.45       92.50     10.66 o 
  -6  -1   5       92.76       72.13      8.76 o 
  -5  -1   5        2.60        2.47      3.14 o 
  -4  -1   5      182.03      180.09      6.98 o 
  -3  -1   5      329.15      329.82      8.16 o 
  -2  -1   5       88.97       95.74      2.86 o 
  -1  -1   5      416.57      393.69      7.13 o 
   0  -1   5     1451.37     1436.02     12.08 o 
   1  -1   5      139.95      176.62      5.94 o 
   2  -1   5       33.19       29.85      3.89 o 
   3  -1   5      648.74      599.85     10.50 o 
   4  -1   5      624.09      595.70     11.17 o 
   5  -1   5        0.54        5.05      3.99 o 
   6  -1   5       88.40       75.62      7.48 o 
   7  -1   5       90.05       91.97      8.62 o 
   8  -1   5        4.07        8.29      5.05 o 
  -8   0   5        0.15       -1.95      6.64 o 
  -7   0   5      182.56      161.08     13.00 o 
  -6   0   5        2.33       10.44      5.66 o 
  -5   0   5      359.56      409.60     15.99 o 
  -4   0   5      163.00      154.25      6.20 o 
  -3   0   5        1.95        3.09      1.47 o 
  -2   0   5      456.95      451.37      6.04 o 
  -1   0   5      804.57      810.23      8.11 o 
   0   0   5      618.70      635.36     13.31 o 
   1   0   5       20.27       26.72      2.06 o 
   2   0   5     2369.54     2359.29     21.08 o 
   3   0   5     1567.36     1546.79     16.96 o 
   4   0   5       16.23       13.23      3.93 o 
   5   0   5      121.69      106.75      7.92 o 
   6   0   5      147.43      161.00      9.79 o 
   7   0   5        6.96        5.55      4.60 o 
   8   0   5       16.45       13.17      5.58 o 
  -8   1   5       28.51       24.78      9.40 o 
  -7   1   5       61.41       81.75     10.74 o 
  -6   1   5        7.28        2.43      5.61 o 
  -5   1   5      401.11      410.72     15.99 o 
  -4   1   5      114.98      115.33      5.17 o 
  -3   1   5        4.67        0.80      1.55 o 
  -2   1   5       17.98       20.31      2.02 o 
  -1   1   5      234.16      262.38      4.72 o 
   0   1   5      921.67      909.39      8.78 o 
   1   1   5       47.03       51.31      2.55 o 
   2   1   5     1142.63     1184.84     13.43 o 
   3   1   5      714.02      691.98     14.34 o 
   4   1   5       16.93       15.60      3.66 o 
   5   1   5      633.66      619.96     15.60 o 
   6   1   5      498.06      465.02     14.29 o 
   7   1   5       26.71       23.08      5.13 o 
   8   1   5       77.03       54.33      7.09 o 
  -8   2   5      118.08      151.68     14.73 o 
  -7   2   5      183.68      204.27     14.96 o 
  -6   2   5       41.92       43.67      8.59 o 
  -3   2   5      456.32      437.67      8.85 o 
  -2   2   5     2026.13     2108.66     14.94 o 
  -1   2   5      774.94      793.93      8.15 o 
   0   2   5      121.39      115.43      3.55 o 
   1   2   5       11.55       13.90      2.76 o 
   2   2   5      511.07      507.82     11.69 o 
   3   2   5        9.04        8.06      2.79 o 
   4   2   5      242.68      277.29     10.18 o 
   5   2   5      960.40      971.50     19.98 o 
   6   2   5       45.05       47.35      6.28 o 
   7   2   5       98.13       97.10      8.09 o 
   8   2   5      156.00      143.11      9.88 o 
  -8   3   5      137.23      127.21     14.20 o 
  -7   3   5        1.30        0.88      3.50 o 
  -6   3   5      527.10      519.72     12.46 o 
  -5   3   5      317.11      322.72     22.21 o 
  -4   3   5      129.69      126.11      6.49 o 
  -3   3   5      633.90      617.48     11.40 o 
  -2   3   5     1171.05     1252.30     15.65 o 
  -1   3   5      182.43      202.01      6.45 o 
   0   3   5        6.95        9.39      2.35 o 
   1   3   5     1533.92     1535.52     21.96 o 
   2   3   5       72.35       66.94      5.27 o 
   3   3   5       68.90       68.58      5.64 o 
   4   3   5      626.68      635.56     15.23 o 
   5   3   5       85.02       88.78      7.28 o 
   6   3   5        0.08       -2.93      3.43 o 
   7   3   5      145.18      146.74      9.68 o 
   8   3   5       31.23       30.05      6.45 o 
  -7   4   5       72.49       73.32      6.70 o 
  -6   4   5      212.85      229.42      9.40 o 
  -5   4   5      135.21      127.16      7.17 o 
  -4   4   5       19.41       14.34      3.88 o 
  -3   4   5     1016.27      991.75     15.62 o 
  -2   4   5      390.33      403.03      9.64 o 
  -1   4   5        2.92        1.30      2.48 o 
   0   4   5     2516.33     2474.82     30.80 o 
   1   4   5     3249.30     3177.31     36.91 o 
   2   4   5       54.47       47.80      4.88 o 
   3   4   5     1336.35     1375.05     22.80 o 
   4   4   5       52.64       67.02      6.05 o 
   5   4   5       22.76       31.14      5.47 o 
   6   4   5      134.26      149.28      9.35 o 
   7   4   5       21.47       20.73      5.69 o 
   8   4   5       18.74       12.67      5.72 o 
  -7   5   5      100.39      112.83      8.17 o 
  -6   5   5       52.28       49.05      6.08 o 
  -5   5   5       11.61       12.88      4.26 o 
  -4   5   5      256.31      242.60     14.51 o 
  -3   5   5      315.16      305.42      9.80 o 
  -2   5   5        4.15       -1.76      3.11 o 
  -1   5   5      492.64      507.71     11.58 o 
   0   5   5     1797.56     1799.23     19.91 o 
   1   5   5      101.43       95.84      6.84 o 
   2   5   5      120.43      114.93      7.34 o 
   3   5   5      230.84      264.88     10.49 o 
   4   5   5      175.89      162.11      9.12 o 
   5   5   5       85.03       97.18      8.18 o 
   6   5   5       93.59       95.57      8.06 o 
   7   5   5       55.17       47.74      6.98 o 
   8   5   5        0.06        3.35      6.33 o 
  -7   6   5       51.15       34.68      7.25 o 
  -6   6   5       11.01        5.41      4.40 o 
  -5   6   5       98.67      104.19     13.10 o 
  -4   6   5      346.55      356.23     11.15 o 
  -3   6   5       20.72       22.32      5.47 o 
  -2   6   5        1.64       -0.84      3.60 o 
  -1   6   5      818.78      783.89     18.00 o 
   0   6   5      261.97      237.36      6.61 o 
   1   6   5       49.22       43.62      7.25 o 
   2   6   5      444.52      481.21      9.88 o 
   3   6   5      755.66      753.22     12.95 o 
   4   6   5        5.11        2.83      3.01 o 
   5   6   5      159.79      167.44      7.56 o 
   6   6   5       82.73       81.86      6.13 o 
   7   6   5        0.06       -0.08      5.25 o 
  -6   7   5       62.27       56.99     14.01 o 
  -5   7   5      398.90      425.93     17.08 o 
  -4   7   5        1.55        2.57      4.32 o 
  -3   7   5        0.00        5.22      4.32 o 
  -2   7   5      137.69      165.91     10.07 o 
  -1   7   5      151.84      155.22      9.54 o 
   0   7   5       20.90       20.72      5.06 o 
   1   7   5      195.90      195.44      6.96 o 
   2   7   5      465.48      450.77     13.50 o 
   3   7   5      116.24      112.71      6.35 o 
   4   7   5       62.91       70.11      5.40 o 
   5   7   5       47.33       45.62      5.94 o 
   6   7   5       45.18       50.45      8.37 o 
   7   7   5       12.96       20.56      7.23 o 
  -5   8   5       90.17       84.26      9.43 o 
  -4   8   5        7.60       14.98      5.66 o 
  -3   8   5       77.26       73.86      8.29 o 
  -2   8   5      169.06      190.68     11.13 o 
  -1   8   5       26.00       27.93      5.66 o 
   0   8   5        6.25        4.07      4.30 o 
   1   8   5      250.78      267.84      8.40 o 
   2   8   5      193.18      175.73      8.47 o 
   3   8   5       80.05       90.71      7.81 o 
   4   8   5       59.95       58.99      9.84 o 
   5   8   5      151.31      139.09     11.55 o 
   6   8   5        4.39       -2.23      5.44 o 
  -4   9   5        0.28       -3.77      4.91 o 
  -3   9   5      364.18      379.16     16.16 o 
  -2   9   5      103.74      105.33      9.49 o 
  -1   9   5       29.94       30.25      6.33 o 
   0   9   5       20.08       25.34      5.69 o 
   1   9   5       38.49       49.34      4.80 o 
   2   9   5        8.75       11.94      3.85 o 
   3   9   5        7.35        7.28      3.87 o 
   4   9   5       99.96      113.98     10.88 o 
   5   9   5       65.33       62.50      9.74 o 
  -2  10   5       68.42       59.99      8.12 o 
  -1  10   5        0.74        1.90      4.60 o 
   0  10   5      251.80      254.75     12.95 o 
   1  10   5       44.44       46.18      7.09 o 
   2  10   5        4.71        5.89      3.70 o 
   3  10   5       44.69       27.99      7.48 o 
  -2  -7   6        2.49       -4.88      6.89 o 
  -1  -7   6       63.35       52.87     10.57 o 
   0  -7   6      126.16      120.40     13.06 o 
   1  -7   6        0.08        9.96      8.85 o 
   2  -7   6       94.73       95.82     13.17 o 
  -4  -6   6       73.01       69.39     10.63 o 
  -3  -6   6        6.87       -3.49      6.64 o 
  -2  -6   6       17.33       17.63      7.78 o 
  -1  -6   6       66.19       99.05     11.22 o 
   0  -6   6       55.39       54.52      9.65 o 
   1  -6   6       16.04       24.36      9.07 o 
   2  -6   6      121.78      124.19     13.34 o 
   3  -6   6       94.20      104.88     12.33 o 
   4  -6   6       14.02       24.89      9.01 o 
  -5  -5   6       82.04       74.69     10.24 o 
  -4  -5   6       47.53       38.28      8.34 o 
  -3  -5   6       31.95       35.32      8.29 o 
  -2  -5   6      162.81      170.71     12.78 o 
  -1  -5   6       10.27       12.78      7.03 o 
   0  -5   6       14.50       16.63      7.39 o 
   1  -5   6       15.27        6.19      7.20 o 
   2  -5   6      245.39      228.32     15.37 o 
   3  -5   6       54.97       59.14      5.37 o 
   4  -5   6      133.41      140.22     11.62 o 
   5  -5   6      189.73      200.54      9.04 o 
  -6  -4   6       72.56       77.75     10.48 o 
  -5  -4   6      103.84       98.23      6.98 o 
  -4  -4   6       37.45       30.16      7.25 o 
  -3  -4   6      225.02      210.55     12.81 o 
  -2  -4   6      466.17      456.17     17.38 o 
  -1  -4   6        0.47       -8.71      6.22 o 
   0  -4   6       93.00       86.94      9.99 o 
   1  -4   6      170.58      193.36     14.17 o 
   2  -4   6       85.26       85.01      6.22 o 
   3  -4   6       21.82       40.78      4.63 o 
   4  -4   6       98.48       95.40      6.31 o 
   5  -4   6       92.37       89.32      6.50 o 
   6  -4   6        9.01       12.41      4.30 o 
  -6  -3   6       80.27       74.14      9.12 o 
  -5  -3   6      115.24      126.45      7.40 o 
  -4  -3   6       23.78       17.07      3.92 o 
  -3  -3   6      411.66      402.48     10.73 o 
  -2  -3   6      102.85       98.07      5.97 o 
  -1  -3   6       68.38       72.71      8.62 o 
   0  -3   6      517.90      502.88     10.25 o 
   1  -3   6      500.51      485.68     11.19 o 
   2  -3   6       10.88        9.50      5.32 o 
   3  -3   6        7.67        3.34      3.21 o 
   4  -3   6      118.94      132.27      6.88 o 
   5  -3   6       16.75       23.65      4.34 o 
   6  -3   6       67.94       73.21      6.11 o 
   7  -3   6       73.47       67.77      8.79 o 
  -7  -2   6       54.01       55.72      9.10 o 
  -6  -2   6      188.87      161.19     12.25 o 
  -5  -2   6       16.85       17.09      7.70 o 
  -4  -2   6      255.86      265.17      9.75 o 
  -3  -2   6      483.77      428.44     10.48 o 
  -2  -2   6        0.95       -0.26      2.64 o 
  -1  -2   6      255.61      226.14      7.34 o 
   0  -2   6     1281.74     1290.55     11.66 o 
   1  -2   6       44.98       49.94      3.62 o 
   2  -2   6       64.53       70.84      4.72 o 
   3  -2   6      564.16      536.66     10.92 o 
   4  -2   6       97.62       94.90      5.99 o 
   5  -2   6       53.37       60.71      7.88 o 
   6  -2   6       64.04       68.61      7.76 o 
   7  -2   6       28.91       41.91      7.23 o 
  -7  -1   6      104.31       90.12     10.88 o 
  -6  -1   6       20.12        8.23      5.94 o 
  -5  -1   6      155.10      145.65     11.13 o 
  -4  -1   6      554.76      552.14     11.75 o 
  -3  -1   6       79.56       84.49      7.48 o 
  -2  -1   6       29.48       32.04      3.81 o 
  -1  -1   6      421.66      429.46      6.19 o 
   0  -1   6      229.84      232.70      4.87 o 
   1  -1   6       70.67       63.64      8.29 o 
   2  -1   6      636.94      618.07     10.41 o 
   3  -1   6      966.80      910.83     13.74 o 
   4  -1   6       42.45       44.17      4.83 o 
   5  -1   6      115.66      109.11      6.40 o 
   6  -1   6       59.32       62.70      7.31 o 
   7  -1   6        7.42        6.58      5.11 o 
   8  -1   6       31.60       21.15      6.61 o 
  -7   0   6       34.40       40.26      8.85 o 
  -6   0   6       14.53       12.95      6.33 o 
  -5   0   6      250.66      262.76     13.78 o 
  -4   0   6      408.81      406.06     15.35 o 
  -3   0   6      251.99      252.51      7.77 o 
  -2   0   6      599.84      607.58      7.60 o 
  -1   0   6     1607.68     1641.54     13.36 o 
   0   0   6      238.49      249.87      5.04 o 
   1   0   6     1009.94     1038.86     10.29 o 
   2   0   6     1745.91     1710.25     31.32 o 
   3   0   6      114.28      102.37      5.36 o 
   4   0   6      226.01      229.28      8.68 o 
   5   0   6       88.25       73.72      6.50 o 
   6   0   6       88.58       78.60      7.03 o 
   7   0   6       10.32       11.36      4.60 o 
   8   0   6       20.52       17.58      5.27 o 
  -7   1   6       18.27       11.36      7.90 o 
  -6   1   6        7.99       12.50      6.64 o 
  -5   1   6      333.09      343.09     15.88 o 
  -4   1   6        0.68       -0.81      4.55 o 
  -3   1   6      631.91      665.28      8.47 o 
  -2   1   6      760.61      750.50      8.73 o 
  -1   1   6      131.34      119.63      3.98 o 
   0   1   6      117.84      125.58      3.97 o 
   1   1   6      680.43      657.05      8.18 o 
   2   1   6      212.07      245.45      6.65 o 
   3   1   6       88.81       97.85      6.58 o 
   4   1   6      199.34      187.89      8.90 o 
   5   1   6      328.56      328.13     12.14 o 
   6   1   6       33.27       30.61      5.52 o 
   7   1   6        3.14        3.24      4.07 o 
   8   1   6       52.30       45.45      6.81 o 
  -7   2   6       25.73       26.23      9.29 o 
  -6   2   6        3.76        3.79      6.53 o 
  -5   2   6      158.15      169.08      7.18 o 
  -4   2   6        2.16       -0.72      2.57 o 
  -3   2   6     1119.79     1133.71     14.96 o 
  -2   2   6      182.30      173.02      5.60 o 
  -1   2   6      260.51      306.81      5.60 o 
   0   2   6       15.84       22.38      2.32 o 
   1   2   6       18.44        9.16      2.21 o 
   2   2   6      414.18      392.67     10.77 o 
   3   2   6      341.48      321.10     10.63 o 
   4   2   6     1001.74     1015.53     19.98 o 
   5   2   6      113.06      105.16      8.26 o 
   6   2   6       37.31       24.50      5.44 o 
   7   2   6      119.20      109.13      8.93 o 
   8   2   6       24.98       22.66      6.00 o 
  -7   3   6      111.71       97.71     12.84 o 
  -6   3   6      120.75      125.07     17.98 o 
  -5   3   6       37.99       41.44      5.43 o 
  -4   3   6        6.05        7.24      3.38 o 
  -3   3   6      419.10      403.51      9.73 o 
  -2   3   6      245.55      231.70      8.94 o 
  -1   3   6      869.98      971.39     14.38 o 
   0   3   6      106.78       93.96      4.91 o 
   1   3   6        3.04        1.03      2.62 o 
   2   3   6        6.55        9.63      3.10 o 
   3   3   6        2.56        4.16      3.18 o 
   4   3   6      222.33      260.13     10.77 o 
   5   3   6        3.54        4.13      4.27 o 
   6   3   6      134.36      133.71      9.12 o 
   7   3   6      154.39      160.44     10.18 o 
   8   3   6       15.93       14.68      5.86 o 
  -7   4   6      129.96      130.12      8.38 o 
  -6   4   6      245.72      282.87     18.44 o 
  -5   4   6       39.86       45.76      5.28 o 
  -4   4   6      420.38      416.15     11.30 o 
  -3   4   6     1010.12     1003.57     28.99 o 
  -2   4   6       37.49       33.00      4.39 o 
  -1   4   6      442.42      435.82      9.98 o 
   0   4   6     2823.49     2763.44     34.57 o 
   1   4   6       14.02       14.65      3.63 o 
   2   4   6      268.47      277.04     10.49 o 
   3   4   6       51.66       56.70      6.05 o 
   4   4   6       14.17       10.63      4.24 o 
   5   4   6        2.67        0.89      3.93 o 
   6   4   6      207.98      219.42     11.36 o 
   7   4   6       55.60       51.93      7.34 o 
   8   4   6        0.12        1.37      5.47 o 
  -7   5   6       81.04       88.42      7.78 o 
  -6   5   6       50.42       49.57      7.74 o 
  -5   5   6      104.99      108.69      7.54 o 
  -4   5   6     1773.55     1799.92     24.10 o 
  -3   5   6       72.03       81.29      6.38 o 
  -2   5   6      821.83      774.56     14.37 o 
  -1   5   6     1635.12     1595.70     26.09 o 
   0   5   6        8.37        5.19      3.60 o 
   1   5   6      205.73      243.64     10.16 o 
   2   5   6      465.98      476.01     13.81 o 
   3   5   6      360.52      366.75     12.89 o 
   4   5   6        2.80        6.84      4.32 o 
   5   5   6      268.31      259.99     11.94 o 
   6   5   6       11.07       11.19      5.08 o 
   7   5   6        2.75        4.88      5.50 o 
   8   5   6       31.33       33.29      7.28 o 
  -6   6   6       32.11       30.89      5.92 o 
  -5   6   6      352.90      348.51     18.35 o 
  -4   6   6       77.10       82.65      8.31 o 
  -3   6   6        8.65       12.11      4.46 o 
  -2   6   6      262.48      294.03     12.44 o 
  -1   6   6      725.91      694.07     17.66 o 
   0   6   6       38.50       38.46      3.46 o 
   1   6   6      533.36      463.40     33.80 o 
   2   6   6      670.27      713.26     17.69 o 
   3   6   6      456.46      447.55     14.56 o 
   4   6   6      323.78      342.53     13.37 o 
   5   6   6      236.62      252.71     12.25 o 
   6   6   6        9.56       14.31      5.61 o 
   7   6   6       95.68       89.08      7.03 o 
  -6   7   6      123.30      133.22      9.16 o 
  -5   7   6      132.22      137.07      8.93 o 
  -4   7   6        2.53       -4.07      3.85 o 
  -3   7   6       73.48       74.16      8.09 o 
  -2   7   6      354.56      356.98     14.09 o 
  -1   7   6       39.28       48.35      6.64 o 
   0   7   6       85.80       81.92      7.76 o 
   1   7   6      390.85      408.54     14.03 o 
   2   7   6      314.20      301.48      8.66 o 
   3   7   6      188.24      194.75      7.72 o 
   4   7   6      135.97      154.05      7.48 o 
   5   7   6       81.33       83.34      6.27 o 
   6   7   6        0.02        0.19      3.55 o 
   7   7   6       41.64       37.50      8.34 o 
  -5   8   6       12.65        7.48      5.66 o 
  -4   8   6       13.47        7.12      5.50 o 
  -3   8   6      335.07      321.88     14.68 o 
  -2   8   6       98.98      103.91      8.98 o 
  -1   8   6       23.17       22.49      5.50 o 
   0   8   6       19.82       12.53      4.85 o 
   2   8   6        0.62        2.68      2.97 o 
   3   8   6      119.34      100.97      6.29 o 
   4   8   6      168.09      179.12      8.16 o 
   5   8   6       44.53       48.80      5.83 o 
   6   8   6       13.87       10.63      6.50 o 
  -4   9   6      112.50      110.66     10.66 o 
  -3   9   6      255.76      258.49     13.98 o 
  -2   9   6       13.62       15.76      5.86 o 
  -1   9   6      125.62      115.77      9.54 o 
   0   9   6       96.52       95.01      8.71 o 
   1   9   6        3.62        5.22      4.94 o 
   2   9   6       55.30       50.45      5.22 o 
   3   9   6       50.15       40.53      5.21 o 
   4   9   6       55.84       55.87     10.48 o 
   5   9   6        5.03        4.16      6.05 o 
  -2  10   6       13.85       10.21      5.80 o 
  -1  10   6      141.62      135.47     10.74 o 
   0  10   6       55.60       62.84      8.04 o 
   1  10   6       12.79       15.93      5.61 o 
   2  10   6       10.63       13.76      5.47 o 
   3  10   6       34.54       26.61      5.16 o 
  -3  -6   7       21.40       27.87      8.98 o 
  -2  -6   7      189.61      181.22     14.76 o 
  -1  -6   7      172.17      169.70     14.68 o 
   0  -6   7       21.03       20.20      8.98 o 
   1  -6   7      150.44      130.92     13.87 o 
   2  -6   7       55.26       61.69     10.97 o 
   3  -6   7        0.60       -6.53      7.42 o 
  -4  -5   7        0.20        2.16      3.71 o 
  -3  -5   7       83.79       98.10      8.12 o 
  -2  -5   7       81.36       77.88     10.83 o 
  -1  -5   7        1.96       -2.20      6.95 o 
   0  -5   7       43.35       50.14      9.57 o 
   1  -5   7      153.89      163.48     14.43 o 
   2  -5   7       65.60       75.28     10.83 o 
   3  -5   7      102.40      102.79     12.03 o 
   4  -5   7       90.18       81.61     11.22 o 
   5  -5   7       19.37       21.74      5.30 o 
  -5  -4   7       13.59       12.97      6.15 o 
  -4  -4   7      112.52      128.05      7.71 o 
  -3  -4   7       89.97       97.00      6.62 o 
  -2  -4   7      163.08      158.28     16.80 o 
  -1  -4   7      120.35      123.58     11.19 o 
   0  -4   7      184.75      211.78     14.34 o 
   1  -4   7       70.81       81.53     10.74 o 
   2  -4   7        1.53        5.02      6.78 o 
   3  -4   7       28.99       40.36      4.85 o 
   4  -4   7      101.33       97.84      6.64 o 
   5  -4   7        0.99        0.24      3.75 o 
   6  -4   7       88.36       82.53     13.97 o 
  -6  -3   7       20.62       15.21      6.47 o 
  -5  -3   7        3.24        0.36      8.22 o 
  -4  -3   7       14.98       10.17      3.89 o 
  -3  -3   7      105.22      118.14      6.87 o 
  -2  -3   7       59.99       53.16      5.11 o 
  -1  -3   7      136.11      130.35     12.85 o 
   0  -3   7      507.77      510.30     19.39 o 
   1  -3   7       48.91       50.95      9.07 o 
   2  -3   7       36.67       46.39      4.41 o 
   3  -3   7        4.49       -1.13      3.00 o 
   4  -3   7       90.15       84.18      8.38 o 
   5  -3   7        5.11        3.85      3.54 o 
   6  -3   7       95.58      101.37      7.08 o 
  -6  -2   7       17.84       11.77      6.36 o 
  -5  -2   7      104.30       95.17      9.93 o 
  -4  -2   7      367.36      386.88     10.98 o 
  -3  -2   7      129.06      131.36      7.31 o 
  -2  -2   7       23.18       25.56      6.10 o 
  -1  -2   7      464.93      457.93     16.88 o 
   0  -2   7      286.28      290.84      8.40 o 
   1  -2   7       98.93       95.15      5.20 o 
   2  -2   7      473.92      480.65     10.14 o 
   3  -2   7      212.13      229.43     11.72 o 
   4  -2   7        4.89        7.40      3.39 o 
   5  -2   7       22.70       28.51      4.49 o 
   6  -2   7       24.75       29.72      6.28 o 
   7  -2   7       13.63       18.00      6.33 o 
  -7  -1   7       32.55       31.17      8.73 o 
  -6  -1   7       66.03       59.26      9.35 o 
  -5  -1   7      278.27      270.12     14.51 o 
  -4  -1   7      222.63      233.63      8.81 o 
  -3  -1   7        0.75        5.49      4.67 o 
  -2  -1   7      434.78      440.48     10.47 o 
  -1  -1   7      801.99      817.55     13.53 o 
   0  -1   7       91.10       90.41      3.92 o 
   1  -1   7      510.60      512.30     13.09 o 
   2  -1   7      588.96      561.45     10.58 o 
   3  -1   7       15.73       12.56      3.33 o 
   4  -1   7      117.98      108.88      6.10 o 
   5  -1   7       69.31       64.10      7.99 o 
   6  -1   7       10.89        5.85      3.07 o 
   7  -1   7        5.16        8.82      4.35 o 
  -7   0   7        0.84       -6.45      6.17 o 
  -6   0   7       29.03       21.40      7.37 o 
  -5   0   7      242.05      236.81     13.67 o 
  -4   0   7       59.75       51.14      7.62 o 
  -3   0   7      106.85      114.35      6.64 o 
  -2   0   7     1180.76     1194.97     16.50 o 
  -1   0   7      381.08      394.25      6.69 o 
   0   0   7       54.12       56.40      3.57 o 
   1   0   7     1185.48     1210.98     12.08 o 
   2   0   7      146.30      149.50      6.57 o 
   3   0   7       72.84       78.73      5.00 o 
   4   0   7      340.47      310.38      9.00 o 
   5   0   7      238.01      229.91     10.60 o 
   6   0   7        2.06        0.28      3.35 o 
   7   0   7       68.80       67.50      7.37 o 
   8   0   7       13.54       12.44      5.47 o 
  -7   1   7        1.14       -3.88      7.37 o 
  -6   1   7      174.39      164.93     13.92 o 
  -5   1   7      133.91      129.41     11.55 o 
  -4   1   7       67.93       62.58      8.96 o 
  -3   1   7     1231.40     1230.24     26.40 o 
  -2   1   7      629.90      638.87      8.66 o 
  -1   1   7        0.64        0.19      1.85 o 
   0   1   7      628.79      599.75     50.95 o 
   1   1   7      137.05      130.82      4.59 o 
   2   1   7       84.02       87.13      6.93 o 
   3   1   7      251.67      254.29      7.69 o 
   4   1   7      431.51      432.68     13.50 o 
   5   1   7      110.33       99.72      7.84 o 
   6   1   7       45.05       35.24      5.86 o 
   7   1   7       55.38       57.17      7.23 o 
   8   1   7       14.54       19.73      5.69 o 
  -7   2   7       19.46       16.10      9.15 o 
  -6   2   7       33.27       24.11      8.57 o 
  -5   2   7        2.57        8.29      6.75 o 
  -4   2   7      118.36      124.79      6.54 o 
  -3   2   7      270.40      278.50      8.14 o 
  -2   2   7      159.07      162.87      6.36 o 
  -1   2   7      371.19      364.56      6.67 o 
   0   2   7      702.51      734.16     13.59 o 
   1   2   7     1055.59     1067.53     15.46 o 
   2   2   7       48.34       49.16      5.11 o 
   3   2   7      612.28      620.15     15.43 o 
   4   2   7      456.35      444.98     13.90 o 
   5   2   7       46.36       46.07      6.19 o 
   6   2   7      170.60      173.52     10.41 o 
   7   2   7       78.88       82.84      8.31 o 
   8   2   7        0.38        2.15      4.85 o 
  -7   3   7       53.22       52.54     11.22 o 
  -6   3   7       34.63       25.98      9.15 o 
  -5   3   7        6.60       10.36      3.41 o 
  -4   3   7       10.12       13.03      3.82 o 
  -3   3   7      368.89      382.43      9.95 o 
  -2   3   7      122.87      137.35      6.64 o 
  -1   3   7     1189.48     1277.05     16.65 o 
   0   3   7      743.85      738.08     13.56 o 
   1   3   7       95.32       94.87      6.92 o 
   2   3   7      543.21      574.87     14.68 o 
   3   3   7      185.13      169.03      8.73 o 
   4   3   7       30.48       28.57      5.44 o 
   5   3   7       93.65       92.11      7.90 o 
   6   3   7      189.17      194.09     11.05 o 
   7   3   7        3.83        0.14      4.66 o 
   8   3   7        0.30        2.85      4.97 o 
  -7   4   7       34.59       35.77     11.11 o 
  -6   4   7       38.89       54.02      7.83 o 
  -5   4   7        7.89       -0.84      3.91 o 
  -4   4   7        1.64        2.72      3.70 o 
  -3   4   7       38.65       51.79      5.28 o 
  -2   4   7       30.41       26.78      4.27 o 
  -1   4   7      400.05      396.78     10.42 o 
   0   4   7      184.32      186.55      8.85 o 
   1   4   7      754.03      769.77     17.10 o 
   2   4   7       43.43       42.91      5.72 o 
   3   4   7       14.87       15.29      4.69 o 
   4   4   7       49.65       45.20      6.22 o 
   5   4   7      128.99      130.64      9.38 o 
   6   4   7       68.62       86.47      8.59 o 
   7   4   7        0.11        1.48      4.97 o 
   8   4   7       48.66       41.88      7.87 o 
  -6   5   7       33.53       30.70      5.63 o 
  -5   5   7      528.38      534.68     14.13 o 
  -4   5   7      191.69      197.06      9.04 o 
  -3   5   7       69.36       60.69      6.02 o 
  -2   5   7        7.51       10.62      3.94 o 
  -1   5   7      359.89      343.84     12.56 o 
   0   5   7        0.42        4.46      3.77 o 
   1   5   7      524.91      470.63     14.23 o 
   2   5   7      312.07      317.30     12.17 o 
   3   5   7        0.10       -1.00      4.07 o 
   4   5   7       48.70       54.24      6.84 o 
   5   5   7        1.40        0.84      4.44 o 
   6   5   7        6.65        4.66      4.91 o 
   7   5   7        1.85        7.62      5.72 o 
  -6   6   7      182.51      169.97      9.94 o 
  -5   6   7      220.30      231.56     12.39 o 
  -4   6   7        3.28        3.33      4.38 o 
  -3   6   7       50.18       53.87      5.96 o 
  -2   6   7     1198.80     1168.80     24.44 o 
  -1   6   7      118.76      112.47      8.65 o 
   0   6   7      368.90      334.16     12.72 o 
   1   6   7      420.48      434.91     14.43 o 
   2   6   7      339.50      348.02     13.20 o 
   3   6   7       48.36       49.39      6.72 o 
   4   6   7      329.84      350.68     14.03 o 
   5   6   7        6.48        4.05      4.94 o 
   6   6   7        0.07       -2.54      5.11 o 
   7   6   7       13.06       14.84      6.84 o 
  -5   7   7        7.34        0.67      6.33 o 
  -4   7   7       31.32       29.19      6.53 o 
  -3   7   7      487.57      496.02     17.27 o 
  -2   7   7      839.83      824.37     21.51 o 
  -1   7   7       12.88        8.12      4.63 o 
   0   7   7     1343.69     1322.15     26.42 o 
   1   7   7      447.58      295.26     10.77 o 
   2   7   7      240.54      262.97      8.52 o 
   3   7   7      566.75      608.77     12.87 o 
   4   7   7       44.70       31.13      4.60 o 
   5   7   7       46.07       47.13      7.35 o 
   6   7   7       41.04       43.78      6.15 o 
  -4   8   7      170.72      153.27     11.44 o 
  -3   8   7      243.71      214.62     12.72 o 
  -2   8   7       15.93       10.60      5.27 o 
  -1   8   7      117.44      113.65      9.24 o 
   0   8   7      154.54      145.29     10.02 o 
   1   8   7      125.01      115.82      9.71 o 
   2   8   7      306.54      301.31     11.27 o 
   3   8   7      215.63      215.63      8.62 o 
   4   8   7       35.70       34.08      8.33 o 
   5   8   7       21.91       18.66      4.77 o 
   6   8   7       54.15       50.76      6.67 o 
  -3   9   7       36.42       37.19      7.48 o 
  -2   9   7       66.64       50.36      7.73 o 
  -1   9   7      185.81      178.80     11.55 o 
   0   9   7       92.71       98.36      9.04 o 
   1   9   7       15.83        5.50      5.19 o 
   2   9   7       28.99       24.56      4.41 o 
   3   9   7      102.99      116.95      7.27 o 
   4   9   7        0.03       -5.14      3.42 o 
  -1  10   7      155.81      155.22     11.52 o 
   0  10   7        1.02       -2.73      4.38 o 
   1  10   7       78.33       64.18      8.20 o 
   2  10   7       22.40       26.26      7.00 o 
   3  10   7        0.43       -1.20      3.75 o 
  -1  -6   8        0.62       -5.30      7.81 o 
   0  -6   8       35.90       26.31      9.65 o 
   1  -6   8       33.51       34.54     10.66 o 
  -3  -5   8      122.54      128.96     13.20 o 
  -2  -5   8       28.31       13.34      8.57 o 
  -1  -5   8       57.43       31.11      9.35 o 
   0  -5   8      229.71      248.78     16.91 o 
   1  -5   8      113.61      119.09     12.97 o 
   2  -5   8       15.48       18.58      8.76 o 
   3  -5   8       58.96       66.16     11.22 o 
  -4  -4   8       54.27       64.19      8.43 o 
  -3  -4   8       86.52       94.34      7.04 o 
  -2  -4   8       23.87       31.42      8.68 o 
  -1  -4   8      213.87      230.81     15.35 o 
   0  -4   8      251.24      261.78     16.35 o 
   1  -4   8       15.94       19.42      8.29 o 
   2  -4   8      221.46      213.76     15.29 o 
   3  -4   8      165.66      159.41     14.03 o 
   4  -4   8        7.92        9.53      7.91 o 
   5  -4   8       53.29       44.92      5.91 o 
  -5  -3   8       29.46       22.52      6.98 o 
  -4  -3   8        2.01        3.35      4.22 o 
  -3  -3   8        2.00        0.95      3.78 o 
  -2  -3   8        1.08        0.83      3.47 o 
  -1  -3   8      133.32      121.90     11.55 o 
   0  -3   8       32.69       37.14      8.57 o 
   1  -3   8      248.98      263.26     15.04 o 
   2  -3   8      124.24      120.04     11.66 o 
   3  -3   8       83.46       94.80      6.14 o 
   4  -3   8        5.05       10.99      4.02 o 
   5  -3   8      102.09      105.68      7.17 o 
   6  -3   8       19.85       24.16      5.05 o 
  -6  -2   8       45.24       41.80      8.73 o 
  -5  -2   8       88.72      109.35     10.85 o 
  -4  -2   8       20.09       20.48      6.65 o 
  -3  -2   8        0.76        2.45      3.62 o 
  -2  -2   8      316.71      327.22     10.09 o 
  -1  -2   8       56.43       53.40     20.03 o 
   0  -2   8      272.10      286.36     15.29 o 
   1  -2   8      109.71      121.07     11.11 o 
   2  -2   8      476.00      479.25     18.42 o 
   3  -2   8        4.77        6.32      3.10 o 
   4  -2   8       65.37       59.79      5.14 o 
   5  -2   8       13.34       23.84      5.68 o 
   6  -2   8       12.56       10.72      3.93 o 
  -6  -1   8       75.47       63.06      9.93 o 
  -5  -1   8      178.04      182.68     12.97 o 
  -4  -1   8        5.04        3.54      5.16 o 
  -3  -1   8      139.52      134.71      7.56 o 
  -2  -1   8      183.16      185.51      8.30 o 
  -1  -1   8       13.45        9.35      4.01 o 
   0  -1   8       81.61       67.22      5.45 o 
   1  -1   8      147.73      176.48      6.81 o 
   2  -1   8      332.73      315.63      8.81 o 
   3  -1   8       87.99       73.59      5.30 o 
   4  -1   8      222.60      213.75      8.06 o 
   5  -1   8        0.43        0.79      2.93 o 
   6  -1   8        0.79        3.46      3.96 o 
   7  -1   8        0.34        5.13      4.27 o 
  -6   0   8      116.02      111.33     12.19 o 
  -5   0   8       68.51       56.56      8.96 o 
  -4   0   8       96.10       81.53      9.57 o 
  -3   0   8      616.92      614.91     13.15 o 
  -2   0   8      479.21      495.40     26.38 o 
  -1   0   8        0.25       -2.86      3.40 o 
   0   0   8      538.69      550.09      8.77 o 
   1   0   8      184.84      139.47     25.22 o 
   2   0   8        1.37       -1.38      2.55 o 
   3   0   8      127.07      137.27      6.79 o 
   4   0   8      328.64      341.86      9.70 o 
   5   0   8       52.78       52.09      6.28 o 
   6   0   8       64.88       64.37      7.09 o 
   7   0   8       12.20        7.51      4.63 o 
  -7   1   8       39.66       33.93     10.49 o 
  -6   1   8      169.32      178.63     14.76 o 
  -5   1   8        1.67       -3.46      6.22 o 
  -4   1   8      421.99      394.79     17.08 o 
  -3   1   8      478.23      466.30     17.55 o 
  -2   1   8        2.18        5.11      5.27 o 
  -1   1   8      396.50      407.81      7.48 o 
   1   1   8      252.97      247.84      8.14 o 
   2   1   8      443.07      454.10     10.07 o 
   3   1   8      738.50      762.96     13.47 o 
   4   1   8       15.84       18.92      4.72 o 
   5   1   8       92.92       94.73      8.04 o 
   6   1   8       83.81       74.30      7.51 o 
   7   1   8       38.75       32.20      6.33 o 
  -7   2   8       81.04       65.46     12.30 o 
  -6   2   8        4.11        0.42      7.62 o 
  -5   2   8       22.46       19.81      7.70 o 
  -4   2   8      108.51      115.43     11.05 o 
  -3   2   8      105.31      102.07      6.06 o 
  -2   2   8       86.10       97.52      5.86 o 
  -1   2   8      963.42      987.19     11.62 o 
   0   2   8      373.14      372.27      7.49 o 
   1   2   8       59.83       61.31      3.81 o 
   2   2   8      503.77      513.76     13.98 o 
   3   2   8      383.91      387.20     13.09 o 
   4   2   8       19.37       17.61      5.02 o 
   5   2   8      241.32      224.72     11.13 o 
   6   2   8       96.30      100.59      8.71 o 
   7   2   8        4.33        8.45      5.08 o 
  -6   3   8        0.52        1.67      7.95 o 
  -5   3   8       25.19       11.94      8.12 o 
  -3   3   8       81.01       83.56      5.87 o 
  -2   3   8      613.37      663.52     18.08 o 
  -1   3   8      764.13      786.95     13.56 o 
   0   3   8      252.30      243.85     10.69 o 
   1   3   8      893.90      968.51     19.67 o 
   2   3   8      541.52      571.66     15.54 o 
   3   3   8       17.89       10.46      4.49 o 
   4   3   8       24.35       31.19      5.52 o 
   5   3   8      147.64      150.90     10.21 o 
   6   3   8       77.52       89.51      8.65 o 
   7   3   8       19.86       20.31      6.53 o 
  -6   4   8      101.84      102.43     13.53 o 
  -5   4   8       93.26       90.45     12.10 o 
  -4   4   8       16.10       15.33      4.12 o 
  -3   4   8      130.65      138.94      7.49 o 
  -2   4   8       13.21       20.25      4.28 o 
  -1   4   8      126.22      128.15      7.06 o 
   0   4   8      120.56      130.95      6.77 o 
   1   4   8      571.86      554.42     15.35 o 
   2   4   8      346.58      360.78     13.17 o 
   3   4   8        8.79       11.86      4.66 o 
   4   4   8       99.37      107.26      8.87 o 
   5   4   8      183.76      181.89     10.85 o 
   6   4   8        0.01        0.14      4.72 o 
   7   4   8       26.64       35.21      7.25 o 
  -6   5   8      159.60      146.47      9.11 o 
  -5   5   8      102.38      111.00      7.94 o 
  -4   5   8      256.10      266.19     17.68 o 
  -3   5   8        1.80        5.63      3.84 o 
  -2   5   8       22.75       17.10      4.47 o 
  -1   5   8       69.95       75.57      6.10 o 
   0   5   8       37.07       39.84      5.78 o 
   1   5   8      522.35      506.98     15.32 o 
   2   5   8       78.15       84.24      7.70 o 
   3   5   8      176.34      175.92     10.85 o 
   4   5   8      420.99      464.29     16.16 o 
   5   5   8        6.21       12.22      5.72 o 
   6   5   8       14.34       10.99      5.89 o 
   7   5   8       45.68       43.25      7.87 o 
  -5   6   8        3.11        3.79      4.21 o 
  -4   6   8      221.35      226.78     10.45 o 
  -3   6   8      125.82      133.62      8.05 o 
  -2   6   8        3.91        6.50      5.15 o 
  -1   6   8        7.88       10.16      4.85 o 
   0   6   8       62.94       65.24      7.17 o 
   1   6   8       48.59       49.53      6.58 o 
   2   6   8       59.31       55.78      7.25 o 
   3   6   8      483.38      482.23     16.38 o 
   4   6   8       21.68       31.14      6.70 o 
   5   6   8        6.16       -0.42      5.19 o 
   6   6   8        7.31       -0.42      5.61 o 
   7   6   8        1.61        0.67      5.89 o 
  -5   7   8        6.40       -2.26      9.99 o 
  -4   7   8      200.48      210.10     10.32 o 
  -3   7   8      507.76      498.81     17.69 o 
  -2   7   8        0.01       -0.33      4.19 o 
  -1   7   8      267.76      263.68     12.58 o 
   0   7   8       39.56       48.44      6.86 o 
   1   7   8       27.71       28.77      6.22 o 
   2   7   8       18.38        7.31      4.99 o 
   3   7   8      116.49      113.67      9.79 o 
   4   7   8      102.63      132.40     10.69 o 
   5   7   8       19.45        3.68      5.83 o 
   6   7   8       47.29       68.36      9.38 o 
  -4   8   8      316.28      341.02     16.24 o 
  -3   8   8        8.20        4.19      5.16 o 
  -2   8   8      185.53      176.45     11.64 o 
  -1   8   8      280.05      273.69     13.20 o 
   0   8   8      343.40      316.22     14.06 o 
   1   8   8       17.04        9.40      5.30 o 
   2   8   8      354.43      343.61     10.08 o 
   3   8   8       49.49       49.35     14.70 o 
   4   8   8        0.89       -0.34      3.79 o 
   5   8   8       78.42       93.79      7.38 o 
  -3   9   8       10.67        7.45      5.80 o 
  -2   9   8      222.48      215.94     13.11 o 
  -1   9   8      195.24      191.55     12.17 o 
   0   9   8       37.14       42.77      7.34 o 
   1   9   8      142.93      134.43     10.85 o 
   2   9   8      398.06      391.27     16.16 o 
   3   9   8       31.57       32.38      4.99 o 
   4   9   8      298.75      332.53     11.38 o 
  -1  10   8       38.72       18.11      6.56 o 
   0  10   8      124.78      116.30     10.46 o 
   1  10   8      129.26      123.47     10.77 o 
   2  10   8       19.26       15.76      6.56 o 
  -1  -5   9      109.54      117.19     13.56 o 
   0  -5   9       39.30       36.44     10.21 o 
   1  -5   9        0.20        3.77      8.23 o 
   2  -5   9       51.28       57.56     11.27 o 
  -3  -4   9        1.56        1.17      7.53 o 
  -2  -4   9       54.18       50.75     10.38 o 
  -1  -4   9      104.74      111.69     12.47 o 
   0  -4   9       29.31       17.10      8.71 o 
   1  -4   9       72.39       77.85     11.33 o 
   2  -4   9       82.41       63.45     11.05 o 
   3  -4   9       30.53       34.93      9.51 o 
   4  -4   9        0.08       10.04      7.84 o 
  -4  -3   9       67.26       67.40      6.99 o 
  -3  -3   9       19.50       26.36      5.28 o 
  -2  -3   9      224.24      204.27     14.70 o 
  -1  -3   9      105.34      106.42     11.72 o 
   0  -3   9       44.05       26.28      8.54 o 
   1  -3   9      249.64      250.34     15.76 o 
   2  -3   9      219.06      219.00     15.04 o 
   3  -3   9        4.07        7.12      7.00 o 
   4  -3   9      112.08      104.46      6.94 o 
   5  -3   9       40.94       38.30      5.26 o 
  -5  -2   9        9.06        3.29      6.28 o 
  -4  -2   9        6.58        3.07      5.80 o 
  -3  -2   9       30.95       37.88      6.52 o 
  -2  -2   9       91.24      104.33      7.10 o 
  -1  -2   9       16.92       14.31      7.34 o 
   0  -2   9      164.62      188.37     13.42 o 
   1  -2   9      238.29      267.33     15.21 o 
   2  -2   9       26.79       22.15      7.65 o 
   3  -2   9      114.05      108.59      6.62 o 
   4  -2   9      205.90      194.60      9.84 o 
   5  -2   9       42.13       38.72      9.08 o 
  -5  -1   9       33.91       27.76      7.81 o 
  -4  -1   9       73.16       78.10      9.88 o 
  -3  -1   9      138.01      152.62      8.27 o 
  -2  -1   9        7.41        9.89      4.76 o 
  -1  -1   9       14.17        5.44      4.14 o 
   0  -1   9       21.88       24.19      7.25 o 
   1  -1   9       74.80       70.56      9.24 o 
   2  -1   9        4.00        7.60      3.15 o 
   3  -1   9      240.32      225.23      9.40 o 
   4  -1   9      105.75      109.91      6.66 o 
   5  -1   9        1.17       -1.30      3.22 o 
   6  -1   9       47.37       51.59      6.95 o 
  -6   0   9       47.51       42.83      9.68 o 
  -5   0   9        0.37       -8.04      5.36 o 
  -4   0   9      151.93      138.70     12.19 o 
  -3   0   9      196.26      175.56     12.36 o 
  -2   0   9       93.20      106.11      6.75 o 
  -1   0   9       75.29       59.71      5.82 o 
   0   0   9      154.30      140.92      7.86 o 
   1   0   9        5.48       11.13      6.42 o 
   2   0   9      501.50      526.81     11.48 o 
   3   0   9       50.65       61.94      5.19 o 
   4   0   9      256.32      275.18      9.24 o 
   5   0   9       31.94       36.55      6.14 o 
   6   0   9       94.42       78.43      8.09 o 
  -6   1   9       20.51       22.43      8.98 o 
  -5   1   9       47.37       39.43      9.26 o 
  -4   1   9      189.29      187.78     13.48 o 
  -3   1   9       73.16       59.15      8.82 o 
  -2   1   9       44.64       35.88      7.90 o 
  -1   1   9      771.09      767.92     14.40 o 
   0   1   9      127.43      110.76      8.04 o 
   1   1   9        0.80        0.12      2.86 o 
   2   1   9        6.04       15.48      3.57 o 
   3   1   9       23.70       20.88      4.05 o 
   4   1   9      113.13      118.98      8.65 o 
   5   1   9       53.27       49.64      6.50 o 
   6   1   9      147.14      148.61     10.10 o 
   7   1   9        1.29       -0.70      4.44 o 
  -6   2   9       15.68       10.38      8.82 o 
  -5   2   9      103.30       90.82     11.55 o 
  -4   2   9      159.73      145.71     12.92 o 
  -3   2   9        0.15       -8.96      5.97 o 
  -2   2   9      838.77      816.24     13.99 o 
  -1   2   9      403.69      390.45     10.74 o 
   0   2   9       28.51       33.21      3.99 o 
   1   2   9      371.54      391.47      8.32 o 
   2   2   9      559.30      531.12     11.43 o 
   3   2   9        3.30        2.79      3.77 o 
   4   2   9       91.43       88.48      7.92 o 
   5   2   9       32.70       35.21      6.14 o 
   6   2   9       67.86       75.98      8.15 o 
   7   2   9        1.70       -2.48      4.55 o 
  -6   3   9       51.21       40.65     11.19 o 
  -5   3   9      106.77       93.56     12.30 o 
  -4   3   9      100.89      103.15     11.91 o 
  -3   3   9      125.29      100.64     11.24 o 
  -2   3   9      506.91      504.18     11.78 o 
  -1   3   9       96.94      104.03      6.56 o 
   0   3   9      323.37      319.86      9.72 o 
   1   3   9      848.15      924.93     20.28 o 
   2   3   9      222.58      237.67     11.24 o 
   3   3   9        2.18        6.95      4.49 o 
   4   3   9      292.72      281.87     12.61 o 
   5   3   9      216.58      236.25     12.11 o 
   6   3   9       70.54       59.40      8.12 o 
   7   3   9       63.72       55.78      8.40 o 
  -6   4   9      128.59      118.61     15.37 o 
  -5   4   9       87.49       71.40     12.67 o 
  -4   4   9       67.44       70.56      6.30 o 
  -3   4   9      178.18      195.87      8.52 o 
  -2   4   9       10.70        7.63      4.49 o 
  -1   4   9        6.41        3.24      3.89 o 
   0   4   9      462.26      475.27     11.80 o 
   1   4   9      414.81      408.93     14.09 o 
   2   4   9        2.03        9.07      4.58 o 
   3   4   9       85.93       80.44      7.87 o 
   4   4   9      256.84      267.61     12.75 o 
   5   4   9       11.22        5.47      5.16 o 
   6   4   9       53.86       54.30      8.15 o 
   7   4   9       80.19       82.23      9.63 o 
  -5   5   9        0.32       -1.39      4.05 o 
  -4   5   9      124.70      145.43     29.73 o 
  -3   5   9       53.98       49.14      5.82 o 
  -2   5   9      130.29      123.43      7.53 o 
  -1   5   9       33.59       47.55      6.07 o 
   0   5   9      205.63      204.27     10.71 o 
   1   5   9      157.42      146.07      9.65 o 
   2   5   9       12.18       24.30      5.58 o 
   3   5   9      600.06      617.53     18.81 o 
   4   5   9      138.14      158.57     11.08 o 
   5   5   9       22.80       22.99      6.81 o 
   6   5   9       20.62       23.02      6.98 o 
  -5   6   9       23.66       28.25      5.81 o 
  -4   6   9      141.42      148.19      9.04 o 
  -3   6   9      171.48      169.19      9.09 o 
  -2   6   9       47.07       55.05     13.04 o 
  -1   6   9      213.04      215.24     11.47 o 
   0   6   9        7.99        5.78      4.55 o 
   1   6   9       14.23       17.10      5.39 o 
   2   6   9      109.50      109.88      9.32 o 
   3   6   9      213.28      222.77     12.36 o 
   4   6   9        3.75       -1.26      5.22 o 
   5   6   9       16.69        4.52      6.00 o 
   6   6   9       79.83       87.56     10.21 o 
  -4   7   9      134.22      144.63      9.30 o 
  -3   7   9       12.44       10.07      5.39 o 
  -2   7   9      312.69      281.03     13.56 o 
  -1   7   9       58.10       63.56      7.62 o 
   0   7   9       51.96       49.97      7.17 o 
   1   7   9        1.99       -2.82      4.02 o 
   2   7   9        8.00        6.19      5.39 o 
   3   7   9       15.76       18.72      6.14 o 
   4   7   9        7.97       11.24      6.08 o 
   5   7   9      144.71      141.97     12.19 o 
  -3   8   9       20.98       18.58      6.42 o 
  -2   8   9      284.16      261.08     13.81 o 
  -1   8   9       90.74       98.13      9.24 o 
   0   8   9       29.89       19.03      6.00 o 
   1   8   9       69.40       72.41      8.34 o 
   2   8   9       45.01       54.97      7.92 o 
   3   8   9        3.72        3.91      3.76 o 
   4   8   9        0.52       -2.98      3.63 o 
   5   8   9       48.47       37.39      5.91 o 
  -2   9   9      176.88      185.05     12.53 o 
  -1   9   9       47.35       49.72      7.73 o 
   0   9   9      102.46      110.63     10.32 o 
   1   9   9      177.63      204.50     13.06 o 
   2   9   9       13.13       18.42      6.58 o 
   3   9   9        9.80       14.31      4.49 o 
  -1  -4  10       13.09        7.70      8.98 o 
   0  -4  10       26.09       29.24      9.32 o 
   1  -4  10       86.03       90.21     12.05 o 
  -3  -3  10       44.90       39.93      9.79 o 
  -2  -3  10       46.31       45.15     10.02 o 
  -1  -3  10        5.16        3.46      7.73 o 
   0  -3  10      101.74      125.36     12.67 o 
   1  -3  10      105.43      110.88     12.42 o 
   2  -3  10        2.33        0.70      7.23 o 
   3  -3  10       60.14       49.05      9.93 o 
  -4  -2  10       35.40       36.13      8.26 o 
  -3  -2  10      150.95      154.40     15.43 o 
  -2  -2  10       50.89       58.96     10.18 o 
  -1  -2  10       51.05       61.02      9.49 o 
   0  -2  10      104.41       96.29     11.11 o 
   1  -2  10       56.42       56.64      9.71 o 
   2  -2  10       30.60       39.45      9.01 o 
   3  -2  10      144.52      129.35     12.42 o 
   4  -2  10       36.70       26.84      4.72 o 
  -4  -1  10       79.85       76.95     10.55 o 
  -3  -1  10      105.45      102.37     11.11 o 
  -2  -1  10        0.68       -4.41      5.52 o 
  -1  -1  10      176.18      181.45     13.11 o 
   0  -1  10      306.39      318.73     15.99 o 
   1  -1  10        0.76       -4.44      5.86 o 
   2  -1  10      173.65      176.57     13.14 o 
   3  -1  10      156.01      172.67      8.00 o 
   4  -1  10       25.90       23.46      4.65 o 
   5  -1  10       42.08       47.18      5.69 o 
  -5   0  10       19.66       10.46      7.76 o 
  -4   0  10       33.37       12.75      7.65 o 
  -3   0  10        0.25       -7.83      5.22 o 
  -2   0  10       69.94       65.89      9.07 o 
  -1   0  10      165.40      163.16      8.38 o 
   0   0  10       27.53       39.20      7.51 o 
   1   0  10       35.69       39.17      7.62 o 
   2   0  10      144.76      155.16      9.53 o 
   3   0  10       40.32       37.19      4.83 o 
   4   0  10       42.70       41.23      6.60 o 
   5   0  10      128.69      123.02      9.51 o 
   6   0  10       42.08       47.04      7.03 o 
  -5   1  10        1.96       -2.68      7.25 o 
  -4   1  10        2.83       -4.13      6.42 o 
  -3   1  10       25.58       14.48      7.23 o 
  -2   1  10       82.59       87.42     10.18 o 
  -1   1  10      218.83      214.83      9.03 o 
   0   1  10       31.18       24.61      4.76 o 
   1   1  10       50.02       57.51      6.10 o 
   2   1  10        0.93        0.79      5.55 o 
   3   1  10        0.43       -3.16      3.07 o 
   4   1  10        5.30        6.19      4.49 o 
   5   1  10       49.90       46.37      6.95 o 
   6   1  10       16.78       23.13      5.83 o 
  -5   2  10       65.82       52.04     10.55 o 
  -4   2  10       22.27       22.41      8.59 o 
  -3   2  10       28.00       24.50      8.34 o 
  -2   2  10      238.05      234.27     14.79 o 
  -1   2  10       26.42       16.16      3.11 o 
   0   2  10       89.59       96.64     11.64 o 
   1   2  10      358.10      365.37     10.02 o 
   2   2  10       56.93       58.33      5.27 o 
   3   2  10       16.98       19.39      5.16 o 
   4   2  10      161.34      171.12     10.55 o 
   5   2  10        3.76        4.99      4.83 o 
   6   2  10       63.05       66.88      8.04 o 
  -5   3  10       62.33       64.09     11.91 o 
  -4   3  10        6.50       -6.84      7.73 o 
  -3   3  10      296.10      261.08     16.77 o 
  -2   3  10       56.32       54.26      5.18 o 
  -1   3  10        0.09        0.83      3.16 o 
   0   3  10      362.45      360.47     10.56 o 
   1   3  10      314.03      328.21     13.06 o 
   2   3  10       10.39       15.32      5.36 o 
   3   3  10       79.04       78.21      7.95 o 
   4   3  10       23.43       28.88      6.11 o 
   5   3  10        1.95        1.59      4.60 o 
   6   3  10        3.61        8.54      5.27 o 
  -5   4  10        0.05        5.66      9.18 o 
  -4   4  10      245.24      249.92     17.86 o 
  -3   4  10      107.95      117.44      9.50 o 
  -2   4  10       55.33       59.63      8.02 o 
  -1   4  10      172.03      165.06      8.17 o 
   0   4  10      640.74      601.33     19.32 o 
   1   4  10       28.51       34.32      6.14 o 
   2   4  10      195.68      213.93     11.64 o 
   3   4  10      313.93      305.56     13.76 o 
   4   4  10      141.98      152.71     10.74 o 
   5   4  10       49.03       49.28      7.65 o 
   6   4  10       32.99       35.41      7.48 o 
  -5   5  10       50.11       47.32     12.50 o 
  -4   5  10      138.11      139.55      8.55 o 
  -3   5  10       52.15       55.24      6.23 o 
  -2   5  10       11.10       11.67      4.37 o 
  -1   5  10      202.84      207.79      9.13 o 
   0   5  10      107.48      103.82      8.79 o 
   1   5  10       20.90       12.58      5.41 o 
   2   5  10      371.06      358.68     14.56 o 
   3   5  10      286.59      292.69     13.92 o 
   4   5  10       18.64       25.61      6.50 o 
   5   5  10       25.99       26.37      7.17 o 
   6   5  10       85.59       77.74      9.99 o 
  -4   6  10      117.08      109.43      8.31 o 
  -3   6  10        6.81        1.81      4.35 o 
  -2   6  10      315.27      320.25     11.36 o 
  -1   6  10      151.56      166.19     10.69 o 
   0   6  10       13.74       12.30      5.30 o 
   1   6  10       26.19       34.57      6.64 o 
   2   6  10      151.19      145.54     10.49 o 
   3   6  10       16.54       21.88      6.17 o 
   4   6  10       29.70       25.50      7.34 o 
   5   6  10      115.11      125.73     11.75 o 
  -4   7  10       10.60       11.99      5.05 o 
  -3   7  10       45.82       41.16      7.17 o 
  -2   7  10      154.79      154.63     10.71 o 
  -1   7  10       46.13       38.51      6.98 o 
   0   7  10        1.67        4.77      4.77 o 
   1   7  10       81.84       67.41      8.15 o 
   2   7  10       16.08       11.61      5.69 o 
   3   7  10        0.01        4.66      5.72 o 
   4   7  10       30.82       23.30      7.23 o 
   5   7  10      117.78      135.97     12.36 o 
  -3   8  10       23.19       25.47      6.58 o 
  -2   8  10       98.05       85.69      9.38 o 
  -1   8  10       22.33       22.60      6.42 o 
   0   8  10      105.32      118.44     10.55 o 
   1   8  10      182.36      177.37     12.05 o 
   2   8  10        3.13       -7.16      4.77 o 
   3   8  10       44.15       44.62      8.37 o 
   4   8  10       29.18       28.57      8.06 o 
  -1   9  10        3.64        0.84      4.83 o 
   0   9  10      185.43      146.88     11.69 o 
   1   9  10       29.34       34.74      7.76 o 
   2   9  10       31.68       30.97      7.56 o 
   0  -3  11       58.89       39.26     10.02 o 
   1  -3  11       21.12       28.18      9.21 o 
  -2  -2  11       15.35       17.33      8.06 o 
  -1  -2  11       87.23       88.95     11.05 o 
   0  -2  11       56.33       68.03     10.52 o 
   1  -2  11        3.22        8.62      7.51 o 
   2  -2  11      121.74      115.35     12.30 o 
   3  -2  11       35.99       35.99      9.24 o 
  -3  -1  11        0.49       -9.00      6.00 o 
  -2  -1  11      111.55      129.49     12.03 o 
  -1  -1  11       74.57       90.46     10.85 o 
   0  -1  11        6.03        2.34      6.84 o 
   1  -1  11       18.78       22.85      7.56 o 
   2  -1  11       57.48       68.25     10.24 o 
   3  -1  11       36.45       33.90      8.73 o 
   4  -1  11       29.47       32.63      5.14 o 
  -4   0  11        9.63        6.36      8.04 o 
  -3   0  11       24.81       16.10      8.12 o 
  -2   0  11      135.09      133.26     12.19 o 
  -1   0  11      131.16      161.94     12.78 o 
   0   0  11       25.98       36.78      8.09 o 
   1   0  11      118.19      138.17     12.05 o 
   2   0  11       64.24       57.62      9.26 o 
   3   0  11        1.27        2.64      7.73 o 
   4   0  11       66.77       69.34      6.21 o 
   5   0  11       55.46       40.40      7.17 o 
  -4   1  11        1.40        0.75      7.12 o 
  -3   1  11       20.89       17.83      8.01 o 
  -2   1  11      116.90      130.58     12.42 o 
  -1   1  11        1.32       -2.20      5.51 o 
   0   1  11       52.59       46.90      8.23 o 
   1   1  11      280.02      295.15     15.10 o 
   2   1  11       58.01       58.85      5.54 o 
   3   1  11       79.86       73.24      6.03 o 
   4   1  11       91.00       98.97      8.93 o 
   5   1  11        7.02        9.74      5.36 o 
  -4   2  11        6.87       -1.12      7.56 o 
  -3   2  11       66.46       62.67     10.66 o 
  -2   2  11        2.38       -3.93      7.37 o 
  -1   2  11        8.71       10.91      8.15 o 
   0   2  11      105.95      104.02      5.54 o 
   1   2  11      129.21      133.21      7.24 o 
   2   2  11        5.15        4.35      3.79 o 
   3   2  11      102.75      109.32      9.26 o 
   4   2  11       41.82       33.37      6.45 o 
   5   2  11        2.44        1.45      4.77 o 
  -4   3  11      107.82       93.39     12.84 o 
  -3   3  11        5.42        2.48      8.71 o 
  -2   3  11        8.09        1.45      8.57 o 
  -1   3  11        8.03        6.39      3.83 o 
   0   3  11       51.71       45.73      5.38 o 
   1   3  11       48.47       38.37      6.31 o 
   2   3  11       28.97       35.05      6.78 o 
   3   3  11       89.52       85.55      8.73 o 
   4   3  11        2.75        3.93      5.02 o 
   5   3  11       26.01       22.27      6.25 o 
  -4   4  11      124.89       93.72     13.59 o 
  -3   4  11       18.82        1.14      9.32 o 
  -2   4  11        0.59       -2.88      3.59 o 
  -1   4  11      129.79      158.63     14.20 o 
   0   4  11       46.36       44.52      5.49 o 
   1   4  11        0.44       -4.19      4.30 o 
   2   4  11      106.74      115.85      9.96 o 
   3   4  11      181.04      195.29     12.22 o 
   4   4  11       17.26       24.97      6.58 o 
   5   4  11       27.71       28.04      6.98 o 
  -4   5  11       54.30       49.28     12.47 o 
  -3   5  11        2.45       -0.31      6.57 o 
  -2   5  11      214.09      234.10     11.05 o 
  -1   5  11      179.60      181.96      8.92 o 
   0   5  11        0.01        3.68      4.38 o 
   1   5  11       96.67       89.18      8.93 o 
   2   5  11      147.94      166.49     11.16 o 
   3   5  11       19.60        8.82      5.83 o 
   4   5  11       28.96       33.90      7.65 o 
   5   5  11       46.71       53.57      8.62 o 
  -3   6  11       56.73       61.93     15.88 o 
  -2   6  11      257.17      264.87     10.77 o 
  -1   6  11       39.57       40.51      7.23 o 
   0   6  11       27.75       29.60      6.70 o 
   1   6  11      142.47      142.66     10.74 o 
   2   6  11      125.44      112.31      9.99 o 
   3   6  11       48.41       60.02      8.37 o 
   4   6  11      136.19      142.78     11.91 o 
   5   6  11       85.52       83.37     11.02 o 
  -3   7  11       61.41       59.77      8.34 o 
  -2   7  11       68.86       66.71      8.31 o 
  -1   7  11        1.29        4.60      5.22 o 
   0   7  11       99.08       93.97      9.43 o 
   1   7  11      105.48       91.41      9.38 o 
   2   7  11        3.21       -3.68      4.69 o 
   3   7  11       33.61       26.23      7.23 o 
   4   7  11      114.90       88.56     10.77 o 
  -1   8  11       26.88       14.17      6.14 o 
   0   8  11      211.11      214.76     13.31 o 
   1   8  11       30.23       37.17      7.42 o 
   2   8  11       31.34       30.92      7.56 o 
   3   8  11       44.07       48.24      8.90 o 
  -1  -1  12       46.13       48.94      9.57 o 
   0  -1  12        0.36        6.56      7.20 o 
   1  -1  12       60.42       62.61     10.02 o 
   2  -1  12       38.98       35.80      9.15 o 
  -1   0  12        1.19       10.66      7.06 o 
   0   0  12      108.22      141.21     12.64 o 
   1   0  12       90.98      105.36     11.58 o 
   2   0  12       11.81       15.93      7.53 o 
   3   0  12       47.56       55.61      9.71 o 
  -3   1  12       50.69       33.65      9.68 o 
  -2   1  12        7.50       -1.28      7.59 o 
   0   1  12      119.81      150.31     12.42 o 
   1   1  12       35.21       33.93      8.15 o 
   2   1  12       35.40       47.02      8.73 o 
   3   1  12       30.24       33.75      5.24 o 
   4   1  12        7.00        7.73      5.30 o 
  -3   2  12       54.86       41.91     10.85 o 
  -2   2  12       10.93        8.90      8.93 o 
  -1   2  12       51.05       40.79     10.69 o 
   0   2  12      102.84      107.81     10.30 o 
   1   2  12        0.03        2.09      5.86 o 
   2   2  12       88.28       91.67      6.85 o 
   3   2  12       79.90       79.05      8.93 o 
   4   2  12        3.74        6.58      5.47 o 
  -3   3  12        1.93      -10.88      8.20 o 
  -2   3  12        2.55       -4.80      8.40 o 
  -1   3  12       77.02       80.41     12.84 o 
   0   3  12       13.40       12.42      5.55 o 
   1   3  12       37.91       43.16      7.06 o 
   2   3  12       89.80       77.93      8.85 o 
   3   3  12       65.99       66.52      8.48 o 
   4   3  12        0.52       -0.17      5.08 o 
  -3   4  12        0.13       -6.84      8.65 o 
  -2   4  12       59.96       68.50     13.00 o 
  -1   4  12       59.04       71.68     11.58 o 
   0   4  12        3.70        7.34      4.49 o 
   1   4  12       32.95       48.94      7.51 o 
   2   4  12       36.82       26.03      6.75 o 
   3   4  12       13.48       20.90      6.58 o 
   4   4  12       40.83       46.04      8.01 o 
  -3   5  12      113.59      117.33     15.60 o 
  -2   5  12      142.85      141.32      8.62 o 
  -1   5  12        1.94       -5.64      3.76 o 
   0   5  12       36.06       35.27      6.98 o 
   1   5  12        1.02        0.28      4.97 o 
   2   5  12        4.06        6.89      5.64 o 
   3   5  12        0.25       -1.34      5.39 o 
   4   5  12       12.55       -3.43      5.19 o 
  -2   6  12       40.45       36.42      5.94 o 
  -1   6  12        8.06        7.56      5.25 o 
   0   6  12       54.42       64.06      8.34 o 
   1   6  12       44.98       35.66      7.37 o 
   2   6  12        0.13       -4.41      4.85 o 
   3   6  12        7.69        4.83      6.05 o 
  -1   7  12       34.81       45.29      7.76 o 
   0   7  12      177.50      174.89     12.11 o 
   1   7  12       30.12       36.41      7.34 o 
   2   7  12       37.76       45.40      8.29 o 
   0   1  13       31.87       34.88      8.59 o 
   1   1  13        1.23       -3.49      6.36 o 
   1   2  13       10.82       14.34      7.09 o 
  -1   3  13       27.57       36.72     11.55 o 
   2   3  13       29.48       18.33      6.84 o 
   3   3  13        0.00       -1.51      5.41 o 
  -1   4  13        2.96       -2.48      9.24 o 
   0   4  13       31.93       41.94      7.39 o 
   1   4  13       40.89       50.14      7.78 o 
   2   4  13        2.21        2.04      5.58 o 
   3   4  13       27.46       33.40      7.59 o 
  -1   5  13        4.59        7.86      5.02 o 
   0   5  13       33.60       27.57      6.89 o 
   1   5  13       34.25       23.55      7.12 o 
   2   5  13        2.14        8.85      5.92 o 
                                                 
